# Supplementary material for: Data-driven classification of ordinary chondrites and asteroidal metal potential evaluation
Source: Sci Rep. 2026 Jan 20;16:5826. doi: 10.1038/s41598-026-35624-0 (PMC12894755; doi:10.1038/s41598-026-35624-0)
Supplement: Supplementary file 2 — Supplementary Material 2 [file 41598_2026_35624_MOESM2_ESM.xlsx]

## Sheet: Sheet1
Meteorite	Class	Si	Ti	Al	Cr	Fe	Mn	Mg	Ca	Na	K	P	Ni	Co	S	Al/Si	Mg/Si	Ca/Si	Fe/Si	Ni/Si	Fe/Mg	Ni/Mg	Remark	Reference
		mg/g	mg/g	mg/g	mg/g	mg/g	mg/g	mg/g	mg/g	mg/g	mg/g	mg/g	mg/g	mg/g	mg/g
ALHA77299	H3	167.984	0.66	12.031	2.788	258	2.31	135.675	12.851	7.992	1.116	1.232	16.7	0.8	19.0895	0.0745505	0.933296	0.0536101	0.772415	0.047571	0.82762	0.050971	H	Kallemeyn, 1989
Clovis (no.1)	H3	165.46	0.6	10.918	3.128	233.3	2.387	134.348	11.644	4.736	0.651	1.848	15.6	0.8	23.214	0.0686857	0.938268	0.0493158	0.709121	0.0451155	0.755777	0.0480838	H	Kallemeyn, 1989
Dhajala	H3	172.33	0.72	11.342	3.808	271.6	2.464	142.67	12.354	6.216	0.93	1.624	15.8	0.4	18.7245	0.0685083	0.956658	0.0502368	0.792621	0.0438721	0.828532	0.0458597	H	Kallemeyn, 1989
Grady (1937)	H3	167.797	0.66	10.335	3.536	262.3	2.387	137.544	12.567	5.106	0.744	1.568	16.1	0.8	20.1845	0.0641125	0.947209	0.0524837	0.786164	0.045913	0.829979	0.0484719	H	Kallemeyn, 1989
Sharps	H3	165.413	0.72	10.07	3.06	262.6	2.31	134.107	12.141	6.068	0.651	1.624	17	0.9	21.0605	0.0633688	0.936848	0.0514353	0.798405	0.0491782	0.852224	0.0524932	H	Kallemeyn, 1989
Study Butte	H3-6	160.458	0.78	10.918	3.4	249.7	2.156	128.982	12.851	5.328	0.651	1.344	13.8	0.7	17.1	0.0708265	0.928864	0.0561242	0.782625	0.0411538	0.842562	0.0443055	H	Kallemeyn, 1989
Suwahib (Buwah)	H3	184.062	0.66	12.455	3.4	225.8	2.695	149.544	13.348	6.512	0.837	1.232	12.5	0.6	21.024	0.070436	0.938839	0.0508192	0.616961	0.0324966	0.657153	0.0346136	H	Kallemeyn, 1989
Willard (b)	H3	168.825	0.66	11.077	3.468	253.9	2.079	135.976	11.928	3.478	0.465	1.624	16.2	0.5	15.914	0.0682969	0.930709	0.0495116	0.756352	0.0459168	0.812662	0.0493353	H	Kallemeyn, 1989
Willaroy	H3	158.215	0.78	11.289	3.264	253	2.079	126.751	11.431	4.514	1.116	1.064	13.7	0.7	16.8995	0.0742717	0.92574	0.0506306	0.804213	0.0414349	0.868724	0.0447586	H	Kallemeyn, 1989
Ankober	H4	165.226	0.72	12.296	3.74	274.7	2.464	137.846	12.212	6.216	1.116	1.848	17.1	1	19.3085	0.0774642	0.964055	0.0517946	0.836139	0.0495234	0.867314	0.0513699	H	Kallemeyn, 1989
Avanhandava	H4	171.302	0.72	11.13	3.264	271.5	2.541	139.956	11.928	5.772	0.837	1.456	19.9	0.8	19.8195	0.0676313	0.944096	0.0487956	0.797086	0.0555883	0.844284	0.0588799	H	Kallemeyn, 1989
Conquista	H4	168.217	0.66	10.971	3.196	248.3	2.387	135.796	12.283	5.994	0.837	1.68	16.4	0.4	16.206	0.0678877	0.932828	0.0511694	0.742342	0.0466516	0.795797	0.0500109	H	Kallemeyn, 1989
Farmville	H4	173.172	0.66	11.077	3.4	275.6	2.541	140.439	11.786	6.068	0.837	1.456	18.2	0.9	18.2135	0.0665826	0.937123	0.0476942	0.800387	0.0502907	0.85409	0.053665	H	Kallemeyn, 1989
Faucett	H4	168.825	0.66	11.713	3.604	265.9	2.233	137.183	10.934	5.18	0.744	1.4	17	0.7	19.929	0.0722183	0.938964	0.0453857	0.7921	0.0481843	0.843589	0.0513164	H	Kallemeyn, 1989
Forest Vale	H4	175.088	0.78	10.494	3.128	274.5	2.387	140.077	11.999	6.29	1.023	1.736	17.6	0.9	20.221	0.0623879	0.924478	0.0480247	0.788467	0.0481004	0.852878	0.0520298	H	Kallemeyn, 1989
Hammond Downs	H4	159.711	0.78	11.077	3.332	238	2.464	132.781	11.644	5.846	0.837	1.904	15.9	0.9	17.9215	0.0721945	0.960699	0.051091	0.749447	0.0476383	0.780106	0.0495871	H	Kallemeyn, 1989
Kabo	H4	170.788	0.72	11.395	3.604	280.9	2.541	140.137	12.212	6.068	0.744	1.568	18	0.9	17.593	0.06945	0.948162	0.0501078	0.827165	0.0504322	0.872388	0.0531894	H	Kallemeyn, 1989
Marilia	H4	173.359	0.66	10.918	3.332	277.5	2.464	140.258	11.786	6.216	0.837	1.512	17.1	0.4	18.615	0.0655561	0.934906	0.0476428	0.805036	0.0472002	0.861088	0.0504865	H	Kallemeyn, 1989
Millen USNM 5822	H4	166.628	0.66	10.918	3.604	249.2	2.31	137.183	10.934	2.442	0.372	1.456	16.4	0.7	20.0433	0.0682041	0.951343	0.045984	0.752138	0.0470965	0.790607	0.0495053	H	Kallemeyn, 1989
Millen USNM 5823	H4	162.235	0.54	10.6	3.264	233.6	2.31	133.866	10.366	2.738	0.372	1.456	16.2	0.5	20.3353	0.0680108	0.953484	0.0447759	0.724148	0.047782	0.759476	0.0501131	H	Kallemeyn, 1989
São José do Rio Preto	H4	171.536	0.66	13.197	3.672	267.8	2.387	139.172	12.993	6.364	0.837	1.4	16.9	0.6	17.812	0.0800822	0.937529	0.05308	0.785152	0.0471438	0.837469	0.0502852	H	Kallemeyn, 1989
Schenectady	H4	169.199	0.72	11.925	3.74	275.2	2.464	138.69	12.567	6.142	0.93	1.624	17.2	0.9	19.3085	0.0733629	0.947184	0.0520488	0.817992	0.0486434	0.863604	0.0513558	H	Kallemeyn, 1989
Tafoya (b)	H5	165.6	0.6	10.971	3.468	277.3	2.233	136.157	12.07	4.736	0.651	1.288	17.6	0.7	18.2135	0.0689607	0.950097	0.0510768	0.842147	0.0508564	0.88638	0.0535276	H	Kallemeyn, 1989
Dwaleni	H6	170.554	0.72	12.19	3.468	284.1	2.079	139.655	12.212	6.512	0.837	1.232	17.5	0.9	19.0165	0.0743972	0.946193	0.0501765	0.837735	0.0490985	0.885374	0.0518906	H	Kallemeyn, 1989
ALHA77294	H5	176.444	0.84	12.243	3.876	263.8	2.541	142.67	12.993	5.328	0.651	1.4	18.4	0.6	20.513	0.0722267	0.934357	0.0516036	0.751912	0.0499005	0.804737	0.0534063	H	Kallemeyn, 1989
Allegan	H5	171.489	0.6	10.335	3.672	285.4	2.31	138.931	11.715	6.29	0.837	1.512	17.6	1	20.221	0.0627321	0.93616	0.047872	0.836981	0.0491099	0.894058	0.0524589	H	Kallemeyn, 1989
Ashmore	H5	170.274	0.66	10.6	3.74	272.4	2.233	137.966	11.36	5.994	0.93	1.12	17	0.8	21.608	0.0647998	0.936293	0.0467527	0.804558	0.0477743	0.859301	0.0510249	H	Kallemeyn, 1989
Bonita Springs	H5	168.451	0.66	10.388	3.196	270.6	2.541	138.75	11.502	4.514	0.558	2.128	16.4	0.9	20.805	0.064191	0.951803	0.0478493	0.80789	0.0465868	0.8488	0.0489459	H	Kallemeyn, 1989
Burdett	H5	166.394	0.72	10.971	3.604	264.2	2.31	131.575	10.508	3.626	0.558	1.288	16.8	0.9	19.71	0.0686314	0.913734	0.0442545	0.798531	0.0483129	0.873921	0.0528742	H	Kallemeyn, 1989
Casilda	H5	173.546	0.72	11.024	3.536	252.2	2.31	140.62	11.36	4.884	0.744	1.344	16.4	0.8	21.2065	0.0661212	0.936308	0.0458713	0.730852	0.0452192	0.780568	0.0482952	H	Kallemeyn, 1989
Chela	H5	174.527	0.72	11.819	3.264	263.9	2.31	144.479	12.496	6.142	0.837	1.4	17.3	0.8	18.104	0.0704909	0.956594	0.0501746	0.760456	0.0474325	0.794962	0.0495848	H	Kallemeyn, 1989
Chiang Khan	H5	174.013	0.78	12.19	3.4	269.8	2.464	142.549	12.283	6.808	0.744	1.344	16.6	0.9	19.0165	0.0729184	0.946607	0.0494651	0.779755	0.0456477	0.823737	0.0482225	H	Kallemeyn, 1989
Ehole	H5	172.19	0.84	10.706	3.332	273.5	2.233	142.67	12.496	6.29	0.93	1.4	16.2	0.8	18.907	0.0647194	0.957437	0.0508556	0.798816	0.0450194	0.834328	0.0470207	H	Kallemeyn, 1989
Ipiranga	H6	173.405	0.72	11.501	3.536	262.7	2.079	142.006	12.567	6.66	1.023	1.456	16.8	0.9	20.732	0.069038	0.946307	0.0507861	0.761895	0.0463596	0.805125	0.04899	H	Kallemeyn, 1989
Itapicuru-Mirim	H5	166.441	0.66	10.865	3.604	295.8	2.464	134.529	11.573	5.846	0.837	1.344	19.3	0.5	18.104	0.0679492	0.933991	0.0487261	0.89379	0.0554868	0.956957	0.0594083	H	Kallemeyn, 1989
Kiffa	H5	168.918	0.72	11.342	3.536	283.3	2.387	140.258	12.567	6.068	0.93	1.232	17.7	0.9	20.513	0.0698921	0.959482	0.0521352	0.843466	0.0501406	0.879085	0.052258	H	Kallemeyn, 1989
Lost City	H5	170.554	0.72	11.024	3.604	276.4	2.233	142.73	12.212	6.586	0.93	1.848	16.5	0.9	20.513	0.0672809	0.967029	0.0501765	0.81503	0.0462929	0.842818	0.0478712	H	Kallemeyn, 1989
Macau	H5	169.479	0.66	10.706	3.536	262.7	2.464	137.122	11.715	6.216	0.837	1.456	16.8	0.6	17.301	0.0657546	0.934927	0.0484398	0.779545	0.0474336	0.833803	0.050735	H	Kallemeyn, 1989
Magombedze	H5	173.826	0.72	11.713	3.06	264.2	2.464	144.358	13.277	6.586	1.116	1.568	15.4	0.8	19.126	0.0701405	0.959651	0.0535256	0.764391	0.0423934	0.796531	0.0441759	H	Kallemeyn, 1989
Nullarbor 001	H5	179.295	0.72	11.236	3.536	256.5	2.695	146.047	12.425	7.622	1.209	1.232	14.7	0.5	12.8845	0.0652319	0.941262	0.048563	0.719479	0.0392322	0.764376	0.0416804	H	Kallemeyn, 1989
Oro Grande	H5	159.757	0.84	9.699	3.74	251	2.387	129.766	12.212	5.18	0.744	1.4	14.6	0.7	13.213	0.0631948	0.93861	0.0535676	0.790152	0.0437306	0.841832	0.0465907	H	Kallemeyn, 1989
Plainview (1917)	H5	167.61	0.72	11.978	3.74	268.1	2.464	138.931	12.567	5.106	0.93	1.456	16.4	0.8	21.535	0.0743876	0.957828	0.0525423	0.804444	0.0468207	0.839863	0.0488822	H	Kallemeyn, 1989
Príbram	H5	173.966	0.66	11.13	3.4	261.5	2.31	143.032	12.709	6.438	0.837	1.624	16.8	0.8	23.6155	0.0665956	0.950065	0.0511944	0.75597	0.0462101	0.795703	0.0486389	H	Kallemeyn, 1989
Pulsora	H5	168.124	0.72	11.978	3.536	286.2	2.233	137.303	11.289	6.216	0.93	1.456	17.8	1	18.2135	0.0741602	0.943708	0.0470546	0.856127	0.0506622	0.907195	0.0536841	H	Kallemeyn, 1989
Sitathali	H5	171.302	0.84	12.561	2.924	274.8	2.387	141.404	12.141	6.438	0.93	1.68	17.9	0.9	21.024	0.0763268	0.953859	0.049667	0.806774	0.0500015	0.8458	0.0524203	H	Kallemeyn, 1989
Uberaba	H5	175.275	0.72	12.19	3.74	260.8	2.464	141.283	12.638	6.66	0.837	1.4	17.3	0.5	20.805	0.0723934	0.931443	0.0505283	0.748317	0.0472301	0.803395	0.0507064	H	Kallemeyn, 1989
Ucera	H5	174.247	0.66	11.13	3.536	264.3	2.387	143.393	12.354	6.512	0.837	1.456	16.7	0.8	21.827	0.0664884	0.950936	0.0496843	0.762835	0.0458611	0.802194	0.0482274	H	Kallemeyn, 1989
Abbott	H6	168.965	0.72	11.925	3.06	253.5	2.387	138.449	12.567	4.366	0.651	1.288	15.2	0.8	18.104	0.0734644	0.946845	0.0521208	0.754534	0.0430467	0.796893	0.0454633	H	Kallemeyn, 1989
ALHA76008	H6	165.46	0.6	11.342	3.06	242	2.31	133.926	11.928	6.216	0.93	1.68	17.1	0.8	15.111	0.0713531	0.93532	0.0505187	0.735565	0.0494535	0.786431	0.0528733	H	Kallemeyn, 1989
ALHA77271	H6	172.377	0.66	10.441	3.4	261.5	2.156	140.861	11.36	6.142	0.93	1.232	16.9	0.9	16.133	0.063049	0.944272	0.0461822	0.762939	0.0469137	0.807966	0.0496824	H	Kallemeyn, 1989
Andura	H6	172.237	0.96	9.805	3.604	267.4	3.003	141.223	13.987	6.734	1.116	1.624	16.2	0.8	20.3305	0.0592566	0.947468	0.0569082	0.780788	0.0450072	0.824078	0.0475026	H	Kallemeyn, 1989
Butsura	H6	169.526	0.72	10.494	3.808	278.5	2.387	139.956	14.2	6.29	0.744	1.736	17.5	0.7	21.4985	0.0644348	0.953988	0.0586987	0.826203	0.0493963	0.866052	0.0517788	H	Kallemeyn, 1989
Canon City	H6	171.536	0.84	11.13	3.672	277.6	2.618	141.162	12.78	6.956	0.744	1.68	18.2	0.9	20.513	0.0675392	0.950934	0.0522098	0.813884	0.0507703	0.855878	0.0533899	H	Kallemeyn, 1989
Guareña	H6	171.723	0.72	10.812	3.74	277.4	2.464	141.343	11.36	6.66	0.837	1.512	17.4	0.9	20.002	0.0655381	0.951116	0.0463582	0.812412	0.0484858	0.854167	0.0509778	H	Kallemeyn, 1989
Mills	H6	164.852	0.72	12.985	3.196	242.4	2.156	133.444	11.928	5.698	1.023	1.288	16.3	0.7	15.622	0.0819904	0.935386	0.0507049	0.739497	0.0473136	0.790579	0.0505819	H	Kallemeyn, 1989
A-881048	H	171.221	0.599343	12.3845	2.73681	252.995	2.55571	147.563	12.9359	5.34137	0.664118	1.09105	13.1	0.77	12.5473	0.0752895	0.995877	0.0529438	0.743106	0.0366105	0.746183	0.0367621	H	Haramura et al., 1983 and Kimura et al., 2018
A-87277	H3	159.302	0.599343	17.677	2.94207	276.189	2.47826	140.206	10.5774	5.11882	0.664118	1.3529	15.9	1.6	20.4259	0.115505	1.01703	0.0465302	0.871934	0.0477605	0.857338	0.046961	H	Haramura et al., 1983 and Kimura et al., 2018
A-87278	H3	162.106	0.599343	14.0251	3.21575	277.604	2.47826	139.543	11.7209	5.48975	0.664118	1.48383	15.4	1.4	21.5201	0.090058	0.994702	0.0506685	0.861237	0.0454583	0.865824	0.0457005	H	Haramura et al., 1983 and Kimura et al., 2018
A-87283	H3	168.23	0.539409	12.6491	3.35259	256.012	2.47826	147.261	11.5065	5.56393	0.664118	1.26562	14.5	0.46	20.7542	0.0782658	1.01152	0.0479311	0.76534	0.0412437	0.756628	0.0407742	H	Haramura et al., 1983 and Kimura et al., 2018
A-880613	H3	166.173	0.41954	11.6964	2.66839	285.604	2.40082	139.482	11.0062	5.193	0.498089	0.960125	15.3	0.31	28.888	0.073267	0.969939	0.0464146	0.864373	0.0440579	0.891161	0.0454233	H	Haramura et al., 1983 and Kimura et al., 2018
A-880641	H3	171.595	0.599343	13.2313	2.80523	276.594	2.40082	143.523	10.4345	4.74789	0.664118	1.00377	16.4	0.65	21.9214	0.0802623	0.966498	0.042613	0.810654	0.0457332	0.838754	0.0473184	H	Haramura et al., 1983 and Kimura et al., 2018
A-880676	H3	165.519	0.599343	11.9081	2.66839	283.054	2.32337	141.955	9.86273	5.11882	0.664118	1.04741	15.8	0.76	25.2041	0.074888	0.991035	0.0417567	0.860043	0.0456776	0.867823	0.0460908	H	Haramura et al., 1983 and Kimura et al., 2018
A-880695	H3	164.35	0.539409	9.26189	2.73681	306.536	2.55571	136.889	10.2915	5.11882	0.664118	0.829199	18.7	1.04	21.3378	0.0586604	0.962466	0.043882	0.938014	0.0544458	0.974595	0.0565691	H	Haramura et al., 1983 and Kimura et al., 2018
A-880729	H3	149.953	0.599343	9.31481	2.87365	340.412	2.32337	133.572	9.9342	4.6737	0.664118	1.09105	15.5	0.35	20.973	0.0646598	1.02931	0.0464252	1.14169	0.0494617	1.10917	0.0480531	H	Haramura et al., 1983 and Kimura et al., 2018
A-880746	H3	166.407	0.539409	7.93876	3.14733	290.354	2.7106	146.538	11.0777	4.74789	0.581103	1.00377	15.6	0.59	19.9152	0.0496589	1.01757	0.0466503	0.877516	0.0448587	0.862363	0.0440841	H	Haramura et al., 1983 and Kimura et al., 2018
A-881026	H3	168.744	0.659277	11.5906	3.07891	268.508	2.63316	144.849	12.0783	5.26719	0.747133	1.13469	15.2	0.72	22.9791	0.0714978	0.991915	0.0501594	0.800253	0.0431031	0.806776	0.0434544	H	Haramura et al., 1983 and Kimura et al., 2018
A-881216	H3	162.995	0.659277	15.4541	3.14733	258.772	2.78805	140.085	12.1497	5.63812	0.664118	1.26562	13.7	0.92	11.3437	0.0986931	0.993129	0.052236	0.79844	0.0402198	0.803964	0.0404981	H	Haramura et al., 1983 and Kimura et al., 2018
A-881236	H3	168.277	0.599343	10.0558	3.42101	268.647	2.86549	145.935	12.7215	5.193	0.830148	1.30926	13.7	0.51	13.4957	0.0622024	1.00212	0.0529774	0.802891	0.0389574	0.801189	0.0388748	H	Haramura et al., 1983 and Kimura et al., 2018
A-881249	H3	167.809	0.779146	10.2675	3.62627	264.298	2.94294	145.392	13.0788	5.34137	0.830148	1.39655	14.5	0.3	12.0732	0.0636888	1.00118	0.0546172	0.792092	0.0413471	0.79116	0.0412985	H	Haramura et al., 1983 and Kimura et al., 2018
A-881258	H3	169.118	0.659277	9.36774	3.62627	270.832	2.94294	143.884	12.65	5.11882	0.747133	1.17834	13.5	0.33	12.2191	0.0576581	0.983129	0.0524177	0.805395	0.0381977	0.819216	0.0388532	H	Haramura et al., 1983 and Kimura et al., 2018
A-881283	H3	167.996	0.659277	10.585	3.55785	261.384	2.63316	146.357	12.0068	5.193	0.747133	1.44019	13.3	0.28	16.596	0.0655855	1.0067	0.0500846	0.782489	0.0378831	0.777281	0.0376309	H	Haramura et al., 1983 and Kimura et al., 2018
A-881298	H3	163.976	0.659277	11.1672	3.55785	285.127	2.86549	141.894	11.9353	5.26719	0.664118	1.00377	16.6	0.33	13.3498	0.070889	0.999933	0.051007	0.874491	0.0484418	0.87455	0.048445	H	Haramura et al., 1983 and Kimura et al., 2018
A-881400	H3	161.592	0.539409	8.41509	3.01049	295.39	2.55571	136.949	11.5065	5.193	0.664118	1.13469	17.2	1.03	23.5262	0.0542068	0.979324	0.0498999	0.919335	0.0509332	0.938744	0.0520085	H	Haramura et al., 1983 and Kimura et al., 2018
A-881492	H3	173.372	0.719211	10.1616	3.55785	251.729	2.7106	144.005	13.2218	5.63812	0.664118	1.17834	13.9	0.7	12.6932	0.0610099	0.959812	0.0534427	0.730218	0.0383645	0.760793	0.0399709	H	Haramura et al., 1983 and Kimura et al., 2018
A-881539	H3	164.35	0.599343	10.585	3.35259	282.618	2.78805	143.402	12.5786	5.56393	0.664118	0.960125	14.7	0.22	18.0186	0.0670404	1.00826	0.0536336	0.864825	0.0427996	0.857742	0.0424491	H	Haramura et al., 1983 and Kimura et al., 2018
A-881651	H3	166.828	0.659277	9.89699	3.21575	287.318	2.47826	143.703	12.3642	5.34137	0.747133	0.610989	13.5	0.58	14.0428	0.061752	0.995373	0.0519365	0.866149	0.0387221	0.870175	0.0389021	H	Haramura et al., 1983 and Kimura et al., 2018
A-881726	H3	164.35	0.83908	12.5962	2.87365	272.001	2.7106	142.859	11.3636	5.193	0.415074	1.44019	15.2	0.23	14.8088	0.0797781	1.00444	0.0484531	0.832337	0.0442554	0.828656	0.0440597	H	Haramura et al., 1983 and Kimura et al., 2018
A-882004	H3	169.352	0.479474	9.42066	3.35259	260.146	2.63316	144.789	12.0068	6.08323	0.664118	1.3529	13.2	0.71	19.4775	0.0579038	0.987944	0.0496837	0.772548	0.0372973	0.781975	0.0377524	H	Haramura et al., 1983 and Kimura et al., 2018
A-882073	H3	169.398	0.599343	9.57944	3.01049	284.097	2.78805	143.643	12.65	5.86067	0.664118	1.22198	14.3	7.2	16.5596	0.0588635	0.979856	0.0523309	0.843443	0.0403943	0.860783	0.0412247	H	Haramura et al., 1983 and Kimura et al., 2018
A-882086	H3	160.05	0.719211	10.0558	3.14733	270.157	2.55571	136.286	13.5791	5.78649	0.664118	1.22198	15.6	0.52	15.5383	0.0653997	0.983973	0.0594556	0.848906	0.0466404	0.862733	0.0474001	H	Haramura et al., 1983 and Kimura et al., 2018
A-9035	H3	167.716	0.539409	8.30924	2.73681	260.855	2.63316	140.206	11.9353	5.7123	0.664118	0.916483	14.7	0.3	18.1645	0.0515707	0.966004	0.0498697	0.782211	0.0419408	0.809739	0.0434168	H	Haramura et al., 1983 and Kimura et al., 2018
ALH-77299	H3	165.752	0.539409	12.1728	3.14733	263.103	2.01359	137.914	11.1492	6.37997	0.830148	0.829199	13.8	0.8	18.4563	0.0764443	0.961471	0.0471367	0.798296	0.0398393	0.830286	0.0414358	H	Haramura et al., 1983 and Kimura et al., 2018
ALH-78084	H3	167.435	0.539409	12.9666	2.73681	259.104	2.16848	143.161	10.7204	5.48975	0.581103	1.3529	14.6	0.82	17.362	0.0806114	0.988015	0.0448682	0.778261	0.0417253	0.787701	0.0422314	H	Haramura et al., 1983 and Kimura et al., 2018
Y-74142	H3	159.255	0.41954	6.93318	2.87365	289.15	1.78125	142.739	24.4424	5.26719	0.581103	0.872841	16.6	0.76	19.9152	0.0453163	1.0357	0.107554	0.913118	0.0498778	0.881642	0.0481585	H	Haramura et al., 1983 and Kimura et al., 2018
Y-75028	H3	171.175	0.958949	11.326	3.89995	262.669	2.32337	144.246	12.2927	6.30579	0.830148	1.61476	15.422	0.34	11.0154	0.0688733	0.973759	0.0503249	0.771733	0.0431116	0.79253	0.0442734	H	Haramura et al., 1983 and Kimura et al., 2018
Y-790461	H3	158.273	0.539409	9.73821	2.46313	292.863	1.93614	137.914	11.2206	4.89626	0.581103	1.3529	14.4	1.02	23.5992	0.0640452	1.0069	0.0496805	0.93058	0.0435359	0.9242	0.0432374	H	Haramura et al., 1983 and Kimura et al., 2018
Y-790747	H3	155.375	0.479474	16.8302	1.77893	254.012	1.54892	145.452	10.363	5.63812	0.830148	1.22198	13.8	0.41	21.8119	0.112751	1.08174	0.0467391	0.822186	0.0425001	0.760056	0.0392885	H	Haramura et al., 1983 and Kimura et al., 2018
Y-790986	H3	167.155	0.599343	12.0669	3.76311	274.805	2.09104	142.316	11.2206	6.2316	0.913163	1.04741	17.1		16.9973	0.0751438	0.983837	0.0470409	0.826807	0.048952	0.840391	0.0497562	H	Haramura et al., 1983 and Kimura et al., 2018
Y-791038	H3	152.898	0.479474	13.9193	1.84735	282.267	1.70381	142.075	10.6489	5.34137	0.664118	0.741915	14.5	0.5	22.0308	0.0947613	1.07375	0.0488066	0.928446	0.0453794	0.864676	0.0422626	H	Haramura et al., 1983 and Kimura et al., 2018
Y-791087	H3	157.526	0.599343	14.5015	2.25787	269.754	1.78125	137.733	9.0051	5.48975	0.581103	0.916483	15.0149	0.62	16.9243	0.0958245	1.01036	0.0400603	0.861222	0.0456104	0.852394	0.0451429	H	Haramura et al., 1983 and Kimura et al., 2018
Y-791428	H3	162.293	0.359606	9.47359	3.14733	269.82	1.93614	139.784	9.79126	5.34137	0.664118	1.04741	16.4	0.54	19.7693	0.0607616	0.995273	0.042278	0.836125	0.0483544	0.840096	0.048584	H	Haramura et al., 1983 and Kimura et al., 2018
Y-792947	H3	159.021	0.479474	12.2786	1.84735	261.371	2.01359	135.804	16.0091	4.00603	0.664118	0.480063	12.8	0.41	17.8727	0.0803729	0.986831	0.0705483	0.826608	0.0385166	0.837639	0.0390306	H	Haramura et al., 1983 and Kimura et al., 2018
Y-82038	H3	156.217	1.07882	20.9054	3.48943	237.447	2.24593	133.572	13.4362	6.30579	0.747133	1.74568	11.4	0.67	18.1645	0.139298	0.988043	0.0602732	0.76443	0.0349197	0.773681	0.0353423	H	Haramura et al., 1983 and Kimura et al., 2018
Y-82133	H3	166.687	0.479474	9.89699	3.62627	231.495	3.09783	139.663	11.4351	4.37696	1.32824	1.48383	12.6	0.44	25.5324	0.0618039	0.968202	0.0480742	0.698453	0.036171	0.721392	0.037359	H	Haramura et al., 1983 and Kimura et al., 2018
Y980049	H3	170.427	0.479474	10.8496	3.07891	272.418	2.7106	146.839	13.4362	5.63812	0.747133	1.22198	15.8	0.59	16.3042	0.0662663	0.995614	0.0552477	0.803887	0.0443621	0.807429	0.0445576	H	Haramura et al., 1983 and Kimura et al., 2018
Y980052	H3	166.874	0.479474	12.014	3.07891	284.547	2.7106	141.472	12.0783	5.78649	0.747133	1.04741	15.1	0.85	16.5596	0.0749399	0.979644	0.0507214	0.857556	0.0432993	0.875375	0.044199	H	Haramura et al., 1983 and Kimura et al., 2018
Y980053	H3	166.126	0.539409	10.585	3.07891	290.128	2.63316	144.005	12.2927	5.63812	0.747133	1.17834	15.3	0.74	15.2829	0.0663236	1.00167	0.0518542	0.878313	0.0440703	0.876847	0.0439967	H	Haramura et al., 1983 and Kimura et al., 2018
Y980127	H3	164.724	0.659277	11.4847	3.21575	271.553	2.94294	142.618	12.1497	5.7123	0.747133	0.741915	16.1	0.63	16.6325	0.0725738	1.00047	0.0516876	0.829078	0.0467694	0.828689	0.0467474	H	Haramura et al., 1983 and Kimura et al., 2018
Y980129	H3	162.808	0.599343	9.89699	3.14733	289.745	2.47826	140.568	12.3642	5.78649	0.747133	0.654631	14	0.63	10.8695	0.0632767	0.997694	0.0532189	0.895033	0.0411478	0.897101	0.0412429	H	Haramura et al., 1983 and Kimura et al., 2018
Y980135	H3	165.846	0.659277	10.1616	3.28417	284.224	2.7106	141.593	13.2218	5.34137	0.664118	0.698273	16.1	0.77	11.3072	0.0637784	0.986559	0.0558678	0.861893	0.046453	0.873635	0.0470859	H	Haramura et al., 1983 and Kimura et al., 2018
Y980472	H3	163.649	0.539409	6.88026	3.21575	284.951	2.63316	141.713	13.2218	5.7123	0.747133	1.22198	16.1	0.53	17.0337	0.043763	1.00065	0.0566178	0.875699	0.0470766	0.875126	0.0470458	H	Haramura et al., 1983 and Kimura et al., 2018
Y983276	H3	158.601	0.599343	6.77441	2.53155	313.15	2.86549	133.452	11.0777	5.63812	0.747133	0.610989	15.9	0.65	17.1067	0.0444613	0.972313	0.0489464	0.99299	0.0479717	1.02127	0.0493377	H	Haramura et al., 1983 and Kimura et al., 2018
Y-791500	H3-4	160.891	0.299671	8.20339	2.87365	316.244	1.93614	137.733	9.79126	5.41556	0.664118	1.09105	16.1	0.63	21.0824	0.0530734	0.989222	0.0426464	0.988526	0.0478836	0.999296	0.0484053	H	Haramura et al., 1983 and Kimura et al., 2018
A-881493	H3.7	167.342	0.659277	11.3789	3.83153	278.92	2.7106	141.11	11.9353	5.41556	0.747133	0.829199	13.4	0.78	15.5018	0.0707801	0.974409	0.0499812	0.838251	0.0383172	0.860266	0.0393235	H	Haramura et al., 1983 and Kimura et al., 2018
A-8603	H4	162.667	0.41954	15.1895	2.18945	293.933	3.56251	142.256	10.6489	5.04463	0.581103	1.00377	12.4	0.72	20.0247	0.0971982	1.01055	0.0458754	0.908754	0.0364766	0.899268	0.0360958	H	Haramura et al., 1983 and Kimura et al., 2018
A-87116	H4	168.697	0.539409	15.6658	3.42101	259.982	2.55571	147.925	12.2927	5.78649	0.664118	1.39655	14.7	0.61	31.879	0.0966631	1.01326	0.051064	0.775057	0.0416967	0.764917	0.0411512	H	Haramura et al., 1983 and Kimura et al., 2018
A-87197	H4	161.218	0.719211	13.2842	3.21575	274.156	2.40082	138.638	11.0062	5.48975	0.830148	1.17834	14	0.26	20.9365	0.0857702	0.993698	0.047841	0.855226	0.0415534	0.86065	0.0418169	H	Haramura et al., 1983 and Kimura et al., 2018
A-87226	H4	165.752	0.539409	14.0781	3.21575	259.725	2.55571	142.859	11.3636	5.78649	0.747133	1.48383	14.6	0.46	19.1493	0.0884094	0.995944	0.0480432	0.788046	0.0421489	0.791256	0.0423205	H	Haramura et al., 1983 and Kimura et al., 2018
A-87232	H4	165.939	0.539409	15.0836	3.21575	257.456	2.47826	146.055	11.4351	5.86067	0.664118	1.70204	15.9	0.48	19.0034	0.0946177	1.01708	0.0482908	0.780283	0.0458501	0.767181	0.0450802	H	Haramura et al., 1983 and Kimura et al., 2018
A-87233	H4	161.592	0.599343	16.8831	3.14733	255.511	2.55571	141.713	12.1497	5.78649	0.747133	1.78932	13.8	0.4	19.6599	0.108754	1.01339	0.0526893	0.795219	0.040865	0.784711	0.040325	H	Haramura et al., 1983 and Kimura et al., 2018
A-87234	H4	159.629	0.599343	16.3009	3.14733	250.862	2.40082	139.12	11.0777	5.7123	0.747133	1.3529	10.8	0.53	23.5262	0.106296	1.00708	0.0486311	0.790352	0.0323746	0.784793	0.0321469	H	Haramura et al., 1983 and Kimura et al., 2018
A-87274	H4	166.36	0.539409	13.8664	3.14733	262.179	2.40082	146.658	9.64833	5.26719	0.664118	1.22198	14.5	0.63	27.2467	0.0867619	1.01869	0.0406424	0.792586	0.0417073	0.778041	0.0409419	H	Haramura et al., 1983 and Kimura et al., 2018
A-87311	H4	166.267	0.719211	12.2786	2.94207	274.817	2.55571	142.739	13.5077	5.78649	0.747133	1.39655	15.2	0.21	20.1341	0.0768705	0.992026	0.0569313	0.83126	0.0437453	0.837942	0.0440969	H	Haramura et al., 1983 and Kimura et al., 2018
A-87328	H4	163.836	0.599343	11.4847	2.73681	285.336	2.40082	145.332	11.0777	5.34137	0.664118	1.09105	15.8	0.8	20.3529	0.0729672	1.02503	0.0473824	0.875882	0.0461467	0.854492	0.0450198	H	Haramura et al., 1983 and Kimura et al., 2018
A-87329	H4	164.631	0.539409	13.0196	3.07891	277.848	2.55571	144.668	10.8633	5.48975	0.664118	0.960125	16.9	0.71	18.6386	0.0823193	1.01543	0.046241	0.848779	0.0491212	0.835883	0.0483749	H	Haramura et al., 1983 and Kimura et al., 2018
A-87330	H4	163.509	0.539409	11.0613	2.94207	289.432	2.47826	142.316	10.2915	6.00905	0.747133	1.13469	14.9	0.73	20.207	0.0704178	1.00577	0.0441078	0.890232	0.0436052	0.885121	0.0433548	H	Haramura et al., 1983 and Kimura et al., 2018
A-87332	H4	163.462	0.539409	13.2842	2.87365	282.162	2.47826	144.548	10.2201	5.41556	0.664118	1.39655	17.7	0.64	22.0308	0.0845929	1.02184	0.0438141	0.868119	0.0518143	0.849569	0.0507071	H	Haramura et al., 1983 and Kimura et al., 2018
A-87333	H4	162.667	0.479474	11.9081	3.01049	300.393	2.47826	140.568	10.6489	5.11882	0.664118	0.480063	15.5	0.54	21.3742	0.0762007	0.998554	0.0458754	0.928726	0.0455957	0.930071	0.0456618	H	Haramura et al., 1983 and Kimura et al., 2018
A-87334	H4	157.011	0.479474	13.9193	2.94207	299.013	2.40082	139.06	10.1486	5.34137	0.664118	0.872841	13.8	0.84	33.9216	0.0922787	1.02343	0.0452951	0.957761	0.0420572	0.935835	0.0410944	H	Haramura et al., 1983 and Kimura et al., 2018
A-87336	H4	132.892	0.41954	12.4903	2.66839	396.722	2.16848	116.386	9.29098	4.52533	0.581103	0.785557	20.9	0.68	30.1282	0.0978342	1.01202	0.0489936	1.50136	0.075256	1.48353	0.0743622	H	Haramura et al., 1983 and Kimura et al., 2018
A-87338	H4	166.126	0.539409	15.0836	2.87365	274.737	2.32337	142.437	11.0062	5.11882	0.664118	1.17834	14.7	0.71	23.4898	0.0945112	0.990766	0.0464276	0.831717	0.042342	0.839469	0.0427367	H	Haramura et al., 1983 and Kimura et al., 2018
A-87339	H4	158.554	0.599343	16.1421	3.07891	297.148	2.40082	135.743	11.2206	5.56393	0.664118	1.48383	15.8	1	31.7331	0.105974	0.9893	0.0495926	0.942526	0.047684	0.95272	0.0481997	H	Haramura et al., 1983 and Kimura et al., 2018
A-87340	H4	162.574	0.539409	13.1783	3.07891	287.923	2.47826	143.161	11.8639	5.11882	0.664118	0.785557	16.3	0.88	18.3468	0.0843773	1.01756	0.0511389	0.890683	0.0479766	0.875314	0.0471487	H	Haramura et al., 1983 and Kimura et al., 2018
A-87341	H4	163.696	0.479474	12.5962	2.73681	283.63	2.32337	142.98	11.2921	4.82207	0.581103	1.00377	16.8	0.69	24.0004	0.0800971	1.00931	0.0483408	0.87139	0.0491094	0.863353	0.0486565	H	Haramura et al., 1983 and Kimura et al., 2018
A-87342	H4	168.978	0.539409	13.9193	3.28417	265.279	2.55571	143.523	11.2206	5.41556	0.664118	1.17834	15.1	0.41	23.3803	0.0857439	0.98147	0.0465334	0.789534	0.0427603	0.80444	0.0435676	H	Haramura et al., 1983 and Kimura et al., 2018
A-880633	H4	178.654	0.659277	13.9193	3.69469	251.966	2.78805	150.518	11.1492	5.56393	0.664118	1.48383	13.8	0.69	23.125	0.0811	0.973559	0.0437328	0.709297	0.0369624	0.72856	0.0379662	H	Haramura et al., 1983 and Kimura et al., 2018
A-880636	H4	164.631	0.599343	15.0836	3.48943	272.101	2.63316	140.085	11.1492	5.193	0.664118	1.22198	14.5	0.63	35.7818	0.0953699	0.98326	0.0474579	0.831222	0.0421454	0.845374	0.0428629	H	Haramura et al., 1983 and Kimura et al., 2018
A-880637	H4	168.651	0.659277	14.6602	2.94207	281.293	2.47826	140.99	11.3636	4.89626	0.664118	0.916483	16.2	0.47	16.2313	0.0904834	0.966021	0.0472176	0.838821	0.0459643	0.868326	0.047581	H	Haramura et al., 1983 and Kimura et al., 2018
A-880656	H4	167.201	0.599343	15.0307	3.14733	276.627	2.55571	142.859	10.7204	5.193	0.664118	1.17834	17.8	0.69	23.7451	0.093574	0.987313	0.0449309	0.832056	0.0509416	0.842749	0.0515962	H	Haramura et al., 1983 and Kimura et al., 2018
A-880661	H4	165.799	0.659277	15.0307	3.14733	283.684	2.47826	142.136	12.2212	5.34137	0.664118	1.57111	14.8	0.85	17.6538	0.0943654	0.99062	0.0516545	0.860498	0.0427142	0.868646	0.0431187	H	Haramura et al., 1983 and Kimura et al., 2018
A-880675	H4	166.22	0.659277	11.0613	2.80523	285.95	2.47826	145.452	10.4345	5.26719	0.664118	1.13469	15.9	0.91	20.1706	0.0692692	1.01117	0.043991	0.865177	0.0457728	0.85562	0.0452671	H	Haramura et al., 1983 and Kimura et al., 2018
A-880700	H4	166.454	0.659277	10.8496	3.21575	288.744	2.63316	143.824	12.2212	5.48975	0.664118	1.30926	15.9	0.92	22.3955	0.0678481	0.998447	0.0514514	0.872403	0.0457085	0.87376	0.0457796	H	Haramura et al., 1983 and Kimura et al., 2018
A-880735	H4	163.789	0.539409	12.014	2.94207	297.01	2.40082	140.085	10.9348	5.41556	0.415074	1.00377	15.9	0.36	24.4381	0.0763515	0.988311	0.0467843	0.911975	0.046452	0.922761	0.0470014	H	Haramura et al., 1983 and Kimura et al., 2018
A-880744	H4	171.782	0.599343	12.5432	3.42101	269.083	2.47826	144.729	12.793	5.7123	0.664118	1.26562	14.1	0.4	18.6751	0.0760058	0.973559	0.0521878	0.787782	0.0392766	0.809177	0.0403433	H	Haramura et al., 1983 and Kimura et al., 2018
A-880762	H4	168.931	0.539409	15.56	3.35259	278.604	2.63316	143.462	10.8633	6.00905	0.747133	1.17834	15.4	0.9	18.0915	0.0958771	0.981329	0.0450639	0.829423	0.0436219	0.845203	0.0444518	H	Haramura et al., 1983 and Kimura et al., 2018
A-880808	H4	165.192	0.599343	11.6964	3.21575	283.257	2.16848	141.955	11.0062	5.48975	0.664118	1.26562	16.4	0.58	22.7238	0.0737024	0.992998	0.0466904	0.862364	0.0475061	0.868445	0.047841	H	Haramura et al., 1983 and Kimura et al., 2018
A-880829	H4	166.36	0.899014	12.8608	2.53155	273.577	2.40082	141.713	11.578	5.193	0.664118	1.30926	15.9	0.72	17.9821	0.08047	0.984347	0.0487708	0.827043	0.0457342	0.840194	0.0464614	H	Haramura et al., 1983 and Kimura et al., 2018
A-880855	H4	165.145	0.659277	13.5488	3.35259	266.835	2.55571	143.583	12.0068	5.48975	0.913163	1.30926	15.1	0.44	15.21	0.0853989	1.00467	0.0509494	0.812597	0.0437527	0.808818	0.0435493	H	Haramura et al., 1983 and Kimura et al., 2018
A-880869	H4	168.697	0.599343	13.2313	3.35259	264.897	2.55571	144.487	12.8644	5.48975	0.664118	1.39655	16.4	0.37	17.6538	0.0816411	0.989711	0.0534391	0.78971	0.0465188	0.797919	0.0470024	H	Haramura et al., 1983 and Kimura et al., 2018
A-880880	H4	168.136	0.599343	15.0836	3.35259	262.853	2.86549	143.462	12.0783	5.41556	0.664118	1.30926	16.2	0.58	17.6173	0.0933814	0.985967	0.0503407	0.786229	0.0461048	0.797419	0.046761	H	Haramura et al., 1983 and Kimura et al., 2018
A-880918	H4	191.835	0.719211	15.507	3.89995	186.721	3.17528	164.327	14.0794	5.48975	0.581103	1.70204	9.7	0.38	11.5625	0.0841426	0.989846	0.0514318	0.489512	0.0241956	0.494533	0.0244438	H	Haramura et al., 1983 and Kimura et al., 2018
A-880924	H4	165.659	0.659277	12.7549	3.28417	277.338	2.78805	143.884	12.2212	5.26719	0.664118	1.09105	16.6	0.45	18.4198	0.0801455	1.00366	0.0516982	0.841962	0.0479497	0.838895	0.047775	H	Haramura et al., 1983 and Kimura et al., 2018
A-881006	H4	165.893	0.599343	11.4318	3.55785	275.522	2.63316	140.99	12.5071	5.48975	0.664118	1.13469	15.3	0.62	16.4501	0.0717304	0.98208	0.052833	0.835271	0.0441324	0.850512	0.0449376	H	Haramura et al., 1983 and Kimura et al., 2018
A-881007	H4	169.445	0.599343	11.9081	2.53155	256.381	2.78805	143.703	13.4362	5.7123	0.664118	1.26562	14.4	0.57	17.1067	0.0731527	0.979997	0.0555678	0.760949	0.0406655	0.776481	0.0414956	H	Haramura et al., 1983 and Kimura et al., 2018
A-881009	H4	169.819	0.719211	14.6073	3.35259	250.564	2.86549	142.799	12.1497	5.63812	0.747133	1.39655	14.5	0.65	20.3165	0.0895364	0.971684	0.0501368	0.742045	0.0408577	0.76367	0.0420484	H	Haramura et al., 1983 and Kimura et al., 2018
A-881011	H4	163.929	0.719211	11.3789	3.21575	276.598	2.78805	144.789	12.0068	5.41556	0.664118	1.30926	15.6	0.73	21.3013	0.0722534	1.02062	0.0513271	0.848574	0.0455366	0.831428	0.0446165	H	Haramura et al., 1983 and Kimura et al., 2018
A-881018	H4	157.993	0.599343	10.3733	3.01049	302.507	2.63316	140.809	12.2927	5.34137	0.664118	1.00377	18.3	0.38	23.3803	0.0683432	1.02986	0.0545236	0.962932	0.0554251	0.935011	0.053818	H	Haramura et al., 1983 and Kimura et al., 2018
A-881039	H4	162.574	0.719211	10.2675	3.14733	296.671	2.7106	138.397	15.5088	5.56393	0.581103	1.04741	14.9	1.1	17.3985	0.0657397	0.983698	0.0668503	0.917747	0.0438559	0.932956	0.0445827	H	Haramura et al., 1983 and Kimura et al., 2018
A-881042	H4	165.986	0.659277	12.1198	3.55785	269.376	2.86549	143.583	12.1497	5.78649	0.581103	1.26562	15.1	1.1	17.2891	0.0760047	0.999579	0.0512946	0.816179	0.0435309	0.816523	0.0435493	H	Haramura et al., 1983 and Kimura et al., 2018
A-881058	H4	161.639	0.539409	15.4012	3.07891	272.039	2.32337	144.065	10.2915	5.34137	0.664118	1.17834	12.9	0.37	24.8393	0.0991799	1.02991	0.0446181	0.846415	0.0381888	0.821833	0.0370797	H	Haramura et al., 1983 and Kimura et al., 2018
A-881059	H4	163.275	0.719211	11.5377	3.01049	276.917	2.55571	141.834	15.4373	5.11882	0.664118	1.30926	16.2	0.79	18.2374	0.0735552	1.0038	0.0662565	0.852959	0.0474775	0.84973	0.0472978	H	Haramura et al., 1983 and Kimura et al., 2018
A-881061	H4	157.105	0.659277	13.6547	3.48943	309.317	2.78805	135.321	11.1492	5.34137	0.747133	1.17834	16.9	0.59	20.2435	0.0904705	0.99532	0.0497312	0.990175	0.0514742	0.99483	0.0517163	H	Haramura et al., 1983 and Kimura et al., 2018
A-881076	H4	165.706	0.659277	11.9611	3.35259	268.67	2.7106	144.548	12.7215	5.26719	0.664118	1.3529	16.4	0.64	14.9911	0.075136	1.008	0.0537993	0.815417	0.0473587	0.808946	0.0469828	H	Haramura et al., 1983 and Kimura et al., 2018
A-881080	H4	172.577	0.659277	13.443	3.14733	271.239	2.63316	142.98	13.0074	5.26719	0.664118	0.916483	13.9	0.78	14.1522	0.0810826	0.957367	0.0528181	0.790435	0.0385412	0.825635	0.0402575	H	Haramura et al., 1983 and Kimura et al., 2018
A-881083	H4	160.751	0.719211	12.7549	3.01049	296.931	2.55571	137.613	11.5065	5.34137	0.747133	1.17834	16.6	0.84	9.44697	0.0825925	0.989218	0.0501611	0.928966	0.0494137	0.939092	0.0499523	H	Haramura et al., 1983 and Kimura et al., 2018
A-881143	H4	166.921	0.599343	13.6547	3.35259	269.21	2.7106	143.643	12.4356	5.56393	0.664118	1.44019	15	0.72	20.1706	0.0851502	0.994398	0.0522075	0.811107	0.0430005	0.815676	0.0432427	H	Haramura et al., 1983 and Kimura et al., 2018
A-881144	H4	167.155	0.599343	12.7549	3.14733	282.843	2.7106	142.678	11.3636	6.00905	0.747133	1.17834	16.7	0.68	14.2252	0.0794283	0.986338	0.0476401	0.850991	0.0478069	0.862779	0.0484691	H	Haramura et al., 1983 and Kimura et al., 2018
A-881200	H4	165.565	0.659277	10.6909	3.14733	281.196	3.02038	143.643	13.2932	5.26719	0.830148	1.00377	15	0.84	17.3985	0.0672138	1.00254	0.0562649	0.854157	0.0433525	0.851993	0.0432427	H	Haramura et al., 1983 and Kimura et al., 2018
A-881206	H4	170.941	0.659277	11.3789	3.35259	247.619	2.86549	147.683	13.2218	5.26719	0.830148	1.22198	12.6	0.65	18.055	0.0692898	0.998326	0.0542026	0.72851	0.035271	0.729732	0.0353301	H	Haramura et al., 1983 and Kimura et al., 2018
A-881214	H4	168.37	0.719211	11.273	3.55785	255.048	2.94294	144.789	12.5071	5.26719	0.664118	1.17834	13.6	0.45	20.7542	0.0696934	0.993704	0.0520556	0.761823	0.0386516	0.76665	0.0388964	H	Haramura et al., 1983 and Kimura et al., 2018
A-881217	H4	163.509	0.599343	13.9722	3.48943	276.663	2.78805	140.749	11.7924	5.26719	0.664118	0.960125	14.3	1.26	13.4957	0.0889488	0.994694	0.0505402	0.850958	0.0418493	0.855497	0.0420725	H	Haramura et al., 1983 and Kimura et al., 2018
A-881250	H4	161.732	1.07882	11.5377	3.14733	288.585	2.86549	138.698	12.1497	5.41556	0.747133	1.22198	15	0.35	14.4075	0.0742568	0.990969	0.0526436	0.897375	0.04438	0.905553	0.0447844	H	Haramura et al., 1983 and Kimura et al., 2018
A-881274	H4	162.995	0.599343	11.5906	3.69469	266.494	2.94294	139.422	11.6495	5.193	0.747133	1.22198	13.2	0.23	14.444	0.0740198	0.988427	0.0500851	0.822267	0.038752	0.831894	0.0392057	H	Haramura et al., 1983 and Kimura et al., 2018
A-881275	H4	160.751	0.659277	10.0028	3.55785	260.911	2.86549	136.407	11.9353	5.11882	0.830148	1.17834	11.2	0.19	14.5899	0.0647717	0.980548	0.0520304	0.816275	0.0333394	0.832468	0.0340008	H	Haramura et al., 1983 and Kimura et al., 2018
A-881332	H4	158.788	0.539409	10.9026	3.28417	297.69	2.55571	135.08	11.6495	5.7123	0.664118	0.436421	14.6	0.61	13.7145	0.0714706	0.983017	0.0514121	0.942857	0.0439976	0.959146	0.0447577	H	Haramura et al., 1983 and Kimura et al., 2018
A-881365	H4	165.238	0.599343	9.57944	3.01049	293.975	2.86549	140.326	12.5786	5.63812	0.747133	0.872841	15.1	0.28	12.1461	0.0603455	0.981331	0.0533453	0.894742	0.043728	0.911764	0.0445599	H	Haramura et al., 1983 and Kimura et al., 2018
A-881376	H4	168.884	0.659277	9.31481	3.55785	249.338	2.78805	137.673	12.4356	5.86067	0.664118	1.26562	13.4	0.64	17.1796	0.0574117	0.94199	0.0516006	0.7425	0.0379672	0.788224	0.0403053	H	Haramura et al., 1983 and Kimura et al., 2018
A-881383	H4	164.023	0.539409	9.57944	2.94207	281.833	2.78805	142.437	13.0788	5.41556	0.664118	1.00377	15.5	0.38	10.4318	0.0607926	1.00347	0.055878	0.864141	0.0452189	0.861151	0.0450625	H	Haramura et al., 1983 and Kimura et al., 2018
A-881390	H4	160.751	0.779146	9.84406	3.21575	268.358	2.63316	132.246	11.8639	4.52533	0.747133	0.829199	13.2	0.28	19.0763	0.0637436	0.950638	0.0517189	0.839574	0.0392928	0.883169	0.0413331	H	Haramura et al., 1983 and Kimura et al., 2018
A-881396	H4	167.996	0.719211	10.0558	3.14733	247.039	2.78805	143.824	11.6495	5.78649	0.664118	1.26562	15.2	0.92	18.7116	0.0623062	0.989279	0.048594	0.739545	0.043295	0.74756	0.0437641	H	Haramura et al., 1983 and Kimura et al., 2018
A-881407	H4	165.005	0.719211	11.8023	3.01049	262.025	2.55571	139.965	12.8644	5.78649	0.747133	1.00377	15.1	0.75	17.7268	0.0744536	0.980187	0.054635	0.79863	0.0437899	0.814773	0.044675	H	Haramura et al., 1983 and Kimura et al., 2018
A-881421	H4	171.829	0.779146	11.5906	3.07891	239.535	2.55571	145.09	12.3642	5.86067	0.747133	1.22198	13.7	0.64	19.2222	0.0702141	0.975728	0.0504247	0.701085	0.038152	0.718525	0.039101	H	Haramura et al., 1983 and Kimura et al., 2018
A-881448	H4	164.958	0.719211	10.3204	2.80523	267.592	2.47826	145.392	11.6495	5.26719	0.664118	1.30926	14.6	0.57	13.1674	0.0651236	1.01848	0.049489	0.815827	0.0423519	0.801021	0.0415833	H	Haramura et al., 1983 and Kimura et al., 2018
A-881453	H4	159.395	0.599343	10.3733	2.59997	288.383	2.47826	141.11	12.0068	5.63812	0.664118	1.22198	14.2	0.85	14.4805	0.0677419	1.02299	0.0527871	0.909896	0.0426291	0.88945	0.0416712	H	Haramura et al., 1983 and Kimura et al., 2018
A-881500	H4	169.445	0.599343	8.94434	3.14733	288.094	2.7106	142.497	13.0074	5.78649	0.664118	1.26562	14.6	0.41	12.4014	0.0549458	0.971772	0.0537943	0.855072	0.0412303	0.879911	0.042428	H	Haramura et al., 1983 and Kimura et al., 2018
A-881501	H4	171.315	0.599343	9.36774	3.07891	272.92	2.63316	147.08	12.3642	5.78649	0.664118	1.17834	14.7	0.38	12.1461	0.0569187	0.992079	0.0505761	0.801196	0.0410596	0.807592	0.0413875	H	Haramura et al., 1983 and Kimura et al., 2018
A-881561	H4	172.203	0.599343	9.52651	3.42101	269.197	2.78805	146.779	12.65	5.41556	0.747133	0.829199	14.9	0.69	12.5109	0.0575849	0.984939	0.0514786	0.786189	0.0414036	0.79821	0.0420367	H	Haramura et al., 1983 and Kimura et al., 2018
A-881614	H4	170.146	0.599343	7.83291	3.07891	280.061	2.7106	146.538	12.0783	5.78649	0.664118	0.916483	16.9	0.42	6.82079	0.0479199	0.995207	0.049746	0.827805	0.0475288	0.831792	0.0477577	H	Haramura et al., 1983 and Kimura et al., 2018
A-881615	H4	166.828	0.719211	9.94991	3.55785	257.314	2.7106	139.362	11.7924	5.48975	0.664118	1.17834	12.4	0.32	14.7723	0.0620822	0.965299	0.0495348	0.775699	0.035567	0.803584	0.0368455	H	Haramura et al., 1983 and Kimura et al., 2018
A-881619	H4	167.669	0.659277	8.94434	3.14733	287.739	2.63316	143.402	11.0062	5.26719	0.664118	1.13469	16.1	0.31	19.0034	0.0555279	0.988301	0.0460005	0.863065	0.045948	0.873282	0.0464919	H	Haramura et al., 1983 and Kimura et al., 2018
A-881644	H4	167.061	0.719211	9.26189	2.94207	285.042	2.7106	144.005	12.3642	5.41556	0.664118	1.00377	16.1	0.81	22.7603	0.0577084	0.996066	0.0518638	0.858086	0.0461151	0.861475	0.0462972	H	Haramura et al., 1983 and Kimura et al., 2018
A-881753	H4	167.809	0.659277	9.20896	3.14733	290.358	2.55571	143.945	15.9376	5.56393	0.664118	0.916483	15.4	0.15	15.1735	0.0571229	0.991212	0.0665554	0.870193	0.0439135	0.877908	0.0443028	H	Haramura et al., 1983 and Kimura et al., 2018
A-881774	H4	166.921	0.659277	9.52651	3.35259	288.087	2.63316	145.814	12.8644	5.41556	0.747133	0.654631	16.2	0.68	17.2891	0.0594071	1.00943	0.0540077	0.867982	0.0464405	0.859876	0.0460068	H	Haramura et al., 1983 and Kimura et al., 2018
A-881784	H4	145.933	0.659277	11.1143	2.80523	341.482	2.40082	139.241	12.793	5.48975	0.664118	0.654631	16.3	0.34	18.6386	0.0792761	1.10255	0.0614318	1.17682	0.0534474	1.06736	0.048476	H	Haramura et al., 1983 and Kimura et al., 2018
A-881789	H4	170.847	0.539409	11.5377	3.21575	254.244	2.7106	150.94	13.0788	5.86067	0.747133	1.13469	16.6	0.28	16.0489	0.0702951	1.0209	0.0536459	0.74841	0.0464935	0.733091	0.0455418	H	Haramura et al., 1983 and Kimura et al., 2018
A-881791	H4	172.156	0.659277	12.5432	2.53155	268.264	2.78805	147.322	13.4362	5.41556	0.747133	1.22198	14.9	0.38	8.9728	0.0758407	0.98885	0.0546927	0.783678	0.0414149	0.792515	0.0418819	H	Haramura et al., 1983 and Kimura et al., 2018
A-881794	H4	167.482	0.659277	11.2201	3.42101	277.061	2.86549	145.754	12.0068	5.56393	0.664118	1.09105	16.3	0.39	15.21	0.069734	1.00563	0.0502384	0.831964	0.0465707	0.827306	0.0463099	H	Haramura et al., 1983 and Kimura et al., 2018
A-881797	H4	167.435	0.719211	14.2898	3.76311	254.603	2.94294	149.312	11.8639	5.56393	0.747133	1.00377	16.7	0.34	15.6477	0.088837	1.03047	0.0496542	0.764741	0.0477268	0.742131	0.0463158	H	Haramura et al., 1983 and Kimura et al., 2018
A-881812	H4	169.819	0.599343	9.57944	3.21575	275.024	2.7106	144.005	12.65	5.93486	0.664118	0.829199	15.6	0.36	22.3955	0.0587177	0.97989	0.0522013	0.814481	0.0439573	0.831196	0.0448594	H	Haramura et al., 1983 and Kimura et al., 2018
A-881816	H4	171.782	0.659277	9.68529	3.42101	261.656	2.78805	148.106	11.5065	5.78649	0.664118	1.30926	17.7	0.36	20.3529	0.058688	0.996276	0.0469398	0.766038	0.0493046	0.768902	0.0494889	H	Haramura et al., 1983 and Kimura et al., 2018
A-881844	H4	166.921	0.599343	8.83849	3.21575	266.539	2.78805	140.749	12.7215	5.86067	0.664118	0.829199	14.2	0.31	13.2768	0.0551166	0.97436	0.0534076	0.803058	0.0407071	0.82419	0.0417783	H	Haramura et al., 1983 and Kimura et al., 2018
A-881853	H4	168.464	0.599343	12.1728	3.42101	262.646	2.78805	139.904	12.3642	5.93486	0.664118	1.17834	16.2	0.26	13.3133	0.075214	0.959648	0.0514321	0.784084	0.0460153	0.817054	0.0479502	H	Haramura et al., 1983 and Kimura et al., 2018
A-881871	H4	170.754	0.719211	14.9249	3.07891	243.604	3.09783	141.713	12.4356	5.78649	0.747133	0.829199	12.3	0.36	13.9698	0.0909819	0.959018	0.0510355	0.717481	0.0344689	0.748142	0.0359419	H	Haramura et al., 1983 and Kimura et al., 2018
A-881888	H4	158.834	0.599343	8.73264	2.80523	285.843	2.55571	135.743	11.7924	5.78649	0.664118	1.17834	15.3	0.24	16.9973	0.057229	0.987554	0.0520276	0.905067	0.0460935	0.916473	0.0466744	H	Haramura et al., 1983 and Kimura et al., 2018
A-881940	H4	168.37	0.659277	9.52651	3.01049	246.592	2.86549	140.628	11.2206	5.7123	0.664118	1.3529	15.1	0.64	17.5809	0.0588958	0.965147	0.0467013	0.736566	0.0429146	0.763165	0.0444643	H	Haramura et al., 1983 and Kimura et al., 2018
A-881970	H4	166.641	0.599343	8.09754	2.53155	292.745	2.7106	135.924	11.9353	5.11882	0.664118	1.00377	15.7	0.61	17.7268	0.050581	0.942547	0.0501915	0.883499	0.0450829	0.937353	0.0478309	H	Haramura et al., 1983 and Kimura et al., 2018
A-881990	H4	158.507	0.599343	11.2201	2.80523	302.932	2.7106	140.146	11.4351	5.193	0.664118	0.829199	17	0.52	16.2678	0.0736824	1.02168	0.0505551	0.961156	0.0513207	0.940756	0.0502315	H	Haramura et al., 1983 and Kimura et al., 2018
A-881999	H4	163.883	0.659277	8.89141	2.39471	296.593	2.63316	141.472	12.2927	5.193	0.664118	1.13469	16.8	0.74	22.3591	0.0564746	0.997527	0.0525642	0.910176	0.0490534	0.912432	0.049175	H	Haramura et al., 1983 and Kimura et al., 2018
A-882002	H4	164.911	0.539409	10.7438	3.42101	273.193	2.63316	142.618	12.0783	5.86067	0.664118	0.960125	16.1	0.72	18.055	0.0678146	0.999335	0.0513253	0.833138	0.0467164	0.833693	0.0467474	H	Haramura et al., 1983 and Kimura et al., 2018
A-882057	H4	170.988	0.599343	8.94434	3.07891	272.677	2.63316	144.548	12.5786	5.93486	0.664118	0.960125	15.7	0.79	13.5322	0.0544501	0.976861	0.0515516	0.802014	0.0439367	0.821011	0.0449774	H	Haramura et al., 1983 and Kimura et al., 2018
A-882060	H4	163.696	0.599343	10.1616	3.35259	266.845	2.7106	144.97	11.578	5.78649	0.747133	0.829199	14.6	0.73	14.5534	0.0646161	1.02336	0.0495646	0.819821	0.0426784	0.80111	0.0417044	H	Haramura et al., 1983 and Kimura et al., 2018
A-882095	H4	171.549	0.779146	9.10311	3.35259	245.336	2.7106	144.126	14.1509	5.78649	0.747133	0.829199	13.2	0.6	22.3955	0.0552355	0.970824	0.0578059	0.719237	0.0368196	0.740852	0.0379262	H	Haramura et al., 1983 and Kimura et al., 2018
A-882116	H4	166.033	0.599343	10.3733	2.80523	257.432	2.7106	141.11	13.5791	5.7123	0.664118	0.960125	14.3	0.64	18.3104	0.0650338	0.98209	0.0573131	0.77977	0.0412131	0.79399	0.0419646	H	Haramura et al., 1983 and Kimura et al., 2018
A-882120	H4	166.781	0.599343	9.05019	3.42101	287.974	1.93614	141.11	12.3642	5.48975	0.664118	1.17834	15.6	0.55	15.3194	0.0564842	0.977686	0.0519511	0.868371	0.0447581	0.88819	0.0457796	H	Haramura et al., 1983 and Kimura et al., 2018
A-882122	H4	168.51	0.539409	9.89699	2.87365	288.632	2.47826	140.266	13.1503	5.193	0.581103	0.916483	16.3	0.45	15.6112	0.0611353	0.961862	0.0546872	0.861421	0.0462865	0.895576	0.0481217	H	Haramura et al., 1983 and Kimura et al., 2018
ALH-77190	H4	172.904	0.479474	11.9081	3.28417	239.835	2.86549	147.683	13.1503	5.93486	0.664118	0.305494	15.6	0.33	21.1554	0.0716892	0.986991	0.0532975	0.697597	0.043173	0.706792	0.043742	H	Haramura et al., 1983 and Kimura et al., 2018
ALH-77191	H4	161.031	0.479474	12.9666	2.94207	277.87	2.7106	139.482	11.578	5.34137	0.664118	0.305494	15.5	0.82	21.9214	0.0838171	1.00091	0.0503847	0.867818	0.046059	0.86703	0.0460171	H	Haramura et al., 1983 and Kimura et al., 2018
ALH-77208	H4	166.921	0.539409	11.2201	3.07891	263.09	2.86549	145.09	12.7215	5.63812	0.664118	0.21821	15.4	0.72	22.1037	0.0699684	1.00442	0.0534076	0.792666	0.0441471	0.78918	0.043953	H	Haramura et al., 1983 and Kimura et al., 2018
ALH-77221	H4	176.176	0.479474	10.5321	3.14733	243.487	3.02038	152.086	11.9353	6.00905	0.664118	0.21821	12.5	0.39	16.8514	0.0622275	0.997534	0.0474748	0.695068	0.0339512	0.696786	0.0340352	H	Haramura et al., 1983 and Kimura et al., 2018
ALH-77225	H4	165.659	0.479474	9.47359	3.28417	272.616	2.7106	147.141	11.2921	5.11882	0.664118	0.261852	15.5	0.41	25.9336	0.0595271	1.02637	0.0477679	0.827626	0.0447723	0.806361	0.0436219	H	Haramura et al., 1983 and Kimura et al., 2018
ALH-77226	H4	168.136	0.479474	10.7438	3.07891	264.919	2.55571	149.251	11.8639	5.26719	0.664118	0.21821	15	0.83	17.9091	0.0665137	1.02575	0.0494471	0.792408	0.0426896	0.772512	0.0416178	H	Haramura et al., 1983 and Kimura et al., 2018
ALH-77232	H4	161.078	0.479474	11.8023	2.66839	292.865	2.40082	139.06	10.7204	5.193	0.581103	0.305494	15.6	0.77	15.4288	0.0762685	0.997591	0.046639	0.914385	0.0463427	0.916593	0.0464546	H	Haramura et al., 1983 and Kimura et al., 2018
ALH-77262	H4	164.958	0.479474	10.3204	2.59997	288.789	2.47826	146.417	11.4351	5.193	0.664118	0.872841	17.1	0.77	23.6721	0.0651236	1.02567	0.0485782	0.880453	0.0496039	0.858421	0.0483627	H	Haramura et al., 1983 and Kimura et al., 2018
ALH-77286	H4	166.36	0.599343	11.9611	3.01049	258.731	2.7106	144.668	12.65	5.63812	0.664118	0.610989	14.8	0.76	13.1674	0.0748404	1.00487	0.0532866	0.782163	0.0425702	0.778371	0.0423638	H	Haramura et al., 1983 and Kimura et al., 2018
ALH-78134	H4	165.799	0.479474	10.8496	2.87365	283.644	2.63316	139.301	12.4356	5.48975	0.664118	1.44019	17.7	0.77	32.7908	0.0681159	0.970866	0.0525607	0.860379	0.0510839	0.886197	0.0526168	H	Haramura et al., 1983 and Kimura et al., 2018
MBRa (MBR-76001)	H4	157.806	0.539409	8.89141	2.73681	315.815	3.02038	134.477	11.9353	4.59952	0.581103	1.22198	16.2	1.01	20.6447	0.0586493	0.984716	0.0530014	1.00648	0.0491229	1.02211	0.0498854	H	Haramura et al., 1983 and Kimura et al., 2018
MET-78001	H4	166.641	0.479474	13.6017	3.14733	268.575	2.47826	145.211	11.0777	5.41556	0.747133	1.17834	16.2	0.68	23.3803	0.0849629	1.00694	0.0465849	0.810555	0.0465187	0.804965	0.0461978	H	Haramura et al., 1983 and Kimura et al., 2018
RKP-78002	H4	170.1	0.659277	11.1672	3.35259	278.752	2.47826	143.04	13.5077	5.48975	0.664118	1.09105	13.1	1.3	26.9549	0.068337	0.97172	0.0556484	0.824162	0.036852	0.848148	0.0379245	H	Haramura et al., 1983 and Kimura et al., 2018
Y-74054	H4	169.819	0.539409	11.2201	3.14733	267.974	2.09104	143.342	11.6495	7.19602	0.747133	0.960125	14.2	0.56	22.6509	0.0687743	0.975377	0.0480723	0.793603	0.0400124	0.813638	0.0410225	H	Haramura et al., 1983 and Kimura et al., 2018
Y-74155	H4	156.684	1.31855	9.05019	3.01049	283.632	2.16848	137.07	11.2206	6.15742	0.830148	1.22198	15.8	0.5	21.9943	0.060124	1.01089	0.0501844	0.910392	0.0482531	0.900584	0.0477332	H	Haramura et al., 1983 and Kimura et al., 2018
Y-74371	H4	166.874	0.719211	11.0084	3.21575	280.621	2.09104	144.91	10.8633	5.48975	0.747133	1.17834	16.9	0.7	19.0034	0.0686674	1.00345	0.0456193	0.845723	0.0484608	0.842819	0.0482943	H	Haramura et al., 1983 and Kimura et al., 2018
Y-790010	H4	158.133	0.599343	13.5488	3.48943	259.169	2.16848	131.16	10.2201	6.67672	0.913163	1.00377	15.8		18.3833	0.0891854	0.958442	0.0452905	0.824249	0.0478109	0.859988	0.049884	H	Haramura et al., 1983 and Kimura et al., 2018
Y-790043	H4	163.275	0.479474	16.6714	2.25787	255.387	2.78805	142.739	11.1492	5.56393	0.830148	1.00377	12.7	0.56	17.9091	0.106284	1.0102	0.0478519	0.786643	0.03722	0.778698	0.0368442	H	Haramura et al., 1983 and Kimura et al., 2018
Y-790269	H4	167.014	0.599343	11.4318	3.76311	257.428	2.40082	138.216	11.3636	6.52835	0.996177	0.916483	14.1		19.9882	0.0712486	0.956291	0.0476801	0.775175	0.0403978	0.810605	0.0422443	H	Haramura et al., 1983 and Kimura et al., 2018
Y-790271	H4	162.808	0.539409	11.6964	2.46313	282.707	2.16848	136.949	10.9348	4.97045	0.581103	1.22198	12.7	0.75	25.2406	0.0747816	0.972013	0.0470664	0.873291	0.0373269	0.898436	0.0384016	H	Haramura et al., 1983 and Kimura et al., 2018
Y-790272	H4	164.771	0.539409	14.3427	2.46313	272.209	2.16848	138.759	11.9353	4.97045	0.581103	1.00377	15.2	0.76	25.277	0.0906079	0.973119	0.050761	0.830845	0.0441424	0.853796	0.0453618	H	Haramura et al., 1983 and Kimura et al., 2018
Y-790337	H4	166.594	0.539409	12.2257	2.59997	290.51	2.01359	142.92	10.2201	4.89626	0.664118	1.22198	16.7	0.55	20.4624	0.0763889	0.991332	0.0429904	0.877001	0.0479679	0.884669	0.0483873	H	Haramura et al., 1983 and Kimura et al., 2018
Y-790502	H4	167.014	0.599343	14.7132	2.66839	261.014	2.01359	141.774	11.9353	6.00905	0.747133	1.22198	13.3	0.63	18.2739	0.0916996	0.980908	0.0500791	0.785972	0.0381057	0.80127	0.0388474	H	Haramura et al., 1983 and Kimura et al., 2018
Y-790749	H4	171.595	0.599343	11.2201	3.96837	267.454	2.47826	144.729	11.9353	6.67672	1.07919	1.3529	18.1		20.9001	0.0680624	0.97462	0.0487422	0.783865	0.0504738	0.804277	0.0517882	H	Haramura et al., 1983 and Kimura et al., 2018
Y-790756	H4	162.761	0.539409	10.3733	2.59997	297.976	2.16848	139.301	11.2206	5.48975	0.747133	1.26562	12.9	1.27	23.0156	0.0663412	0.98899	0.0483108	0.920723	0.0379256	0.930973	0.0383478	H	Haramura et al., 1983 and Kimura et al., 2018
Y-790760	H4	157.993	0.479474	14.819	1.64209	299.448	1.47147	139	12.3642	5.7123	0.664118	0.610989	11	0.67	20.0611	0.0976331	1.01663	0.0548406	0.953193	0.0333156	0.937601	0.0327706	H	Haramura et al., 1983 and Kimura et al., 2018
Y-790985	H4	162.995	0.479474	12.9666	1.84735	283.253	2.32337	135.985	10.5774	6.08323	0.664118	1.13469	12.2	0.63	28.9975	0.0828075	0.964058	0.0454761	0.873974	0.0358162	0.906558	0.0371515	H	Haramura et al., 1983 and Kimura et al., 2018
Y-790987	H4	165.098	0.359606	14.6602	1.77893	261.512	2.01359	144.668	12.5071	5.78649	0.747133	1.6584	9.4	0.47	18.3468	0.0924304	1.01255	0.0530873	0.796614	0.0272445	0.786737	0.0269067	H	Haramura et al., 1983 and Kimura et al., 2018
Y-791020	H4	166.313	0.539409	9.47359	3.21575	273.798	2.55571	139.362	11.0777	4.97045	0.664118	0.436421	15.8	0.52	20.7906	0.0592929	0.968284	0.0466766	0.827943	0.0454593	0.855063	0.0469484	H	Haramura et al., 1983 and Kimura et al., 2018
Y-791024	H4	161.779	0.479474	9.36774	2.66839	288.838	2.40082	144.005	10.1486	4.59952	0.664118	1.26562	16.9	0.42	14.0428	0.0602736	1.02859	0.0439602	0.897904	0.049987	0.872949	0.0485977	H	Haramura et al., 1983 and Kimura et al., 2018
Y-791025	H4	166.173	0.359606	13.8664	1.91577	278.174	2.09104	146.779	13.0074	5.78649	0.664118	1.39655	10.9	0.51	21.5566	0.0868595	1.02068	0.0548536	0.841885	0.0313876	0.824828	0.0307517	H	Haramura et al., 1983 and Kimura et al., 2018
Y-791036	H4	162.574	0.359606	14.4485	1.71051	292.977	1.93614	140.929	12.0068	5.41556	0.415074	1.3529	13.7	0.56	22.3591	0.09251	1.0017	0.0517551	0.906318	0.0403239	0.90478	0.0402555	H	Haramura et al., 1983 and Kimura et al., 2018
Y-791047	H4	167.061	0.479474	10.8496	2.94207	263.664	2.55571	138.939	11.0062	4.6737	0.830148	1.70204	15.6	0.39	17.9456	0.0676013	0.961029	0.0461678	0.793731	0.0446829	0.825918	0.0464949	H	Haramura et al., 1983 and Kimura et al., 2018
Y-791069	H4	159.676	0.539409	12.5432	3.35259	246.025	2.86549	143.583	12.9359	4.82207	0.664118	0.392779	14.4	0.4	19.6964	0.0817685	1.03908	0.056772	0.774885	0.0431535	0.74574	0.0415304	H	Haramura et al., 1983 and Kimura et al., 2018
Y-791143	H4	170.24	0.779146	7.93876	3.35259	277.979	2.32337	143.764	12.8644	5.48975	0.664118	1.04741	16.8	0.66	20.5353	0.0485408	0.975832	0.0529548	0.821198	0.0472216	0.841537	0.0483912	H	Haramura et al., 1983 and Kimura et al., 2018
Y-791144	H4	160.377	0	10.6909	2.25787	276.995	2.63316	139.12	11.5065	4.97045	0.664118	0.21821	14.9	0.46	22.505	0.0693883	1.00239	0.050278	0.868615	0.0444567	0.866546	0.0443508	H	Haramura et al., 1983 and Kimura et al., 2018
Y-791210	H4	160.19	0.41954	9.20896	1.98419	279.837	2.78805	141.11	11.2921	4.97045	0.664118	0.21821	16.3	0.45	25.4594	0.0598399	1.01791	0.0493988	0.878553	0.0486906	0.863093	0.0478338	H	Haramura et al., 1983 and Kimura et al., 2018
Y-791312	H4	166.874	0.539409	13.3371	2.80523	283.667	2.40082	141.593	11.6495	5.26719	0.664118	0.872841	19	0.84	19.3316	0.0831932	0.980479	0.0489207	0.854903	0.0544825	0.871924	0.0555672	H	Haramura et al., 1983 and Kimura et al., 2018
Y-791314	H4	161.359	0.539409	13.0725	2.66839	279.564	2.16848	137.13	10.8633	5.93486	0.747133	1.6584	14.5	0.85	24.7299	0.08433	0.982038	0.0471787	0.871341	0.043	0.887278	0.0437866	H	Haramura et al., 1983 and Kimura et al., 2018
Y-791315	H4	160.19	0.659277	11.8552	3.14733	295.527	2.01359	140.809	10.7918	3.18999	0.415074	1.04741	14.5	0.67	20.1706	0.0770353	1.01574	0.0472102	0.927813	0.0433137	0.913438	0.0426427	H	Haramura et al., 1983 and Kimura et al., 2018
Y-791318	H4	160.751	0.359606	12.3315	2.87365	283.015	2.86549	140.568	12.2927	5.34137	0.498089	1.3529	10.2	0.52	34.4322	0.0798508	1.01046	0.0535882	0.885431	0.0303627	0.876266	0.0300484	H	Haramura et al., 1983 and Kimura et al., 2018
Y-791323	H4	155.095	0.599343	14.131	2.53155	279.299	2.55571	136.769	10.7918	4.82207	0.664118	1.30926	12.8	0.71	17.2161	0.0948398	1.019	0.0487611	0.905669	0.0394917	0.88878	0.0387552	H	Haramura et al., 1983 and Kimura et al., 2018
Y-791427	H4	168.837	0.359606	9.20896	3.01049	286.983	1.93614	142.377	10.6489	5.56393	0.747133	0.872841	19.8	0.6	21.5201	0.056775	0.974444	0.0441989	0.85484	0.0561163	0.877259	0.0575881	H	Haramura et al., 1983 and Kimura et al., 2018
Y-791434	H4	164.537	0.479474	9.52651	2.32629	289.668	2.01359	141.171	12.2927	5.63812	0.581103	1.74568	10.7	0.57	14.2252	0.0602678	0.991442	0.0523551	0.88539	0.0311181	0.893033	0.0313867	H	Haramura et al., 1983 and Kimura et al., 2018
Y-791444	H4	169.632	0.299671	8.46801	2.66839	301.591	1.78125	134.959	10.8633	5.48975	0.581103	1.04741	17.2	0.7	20.973	0.0519623	0.919352	0.0448776	0.894146	0.0485192	0.972583	0.0527754	H	Haramura et al., 1983 and Kimura et al., 2018
Y-791453	H4	164.911	0.41954	10.6379	2.12103	292.405	2.09104	142.799	11.6495	5.41556	0.581103	1.30926	12.2	0.76	23.5262	0.0671465	1.0006	0.0495031	0.891729	0.0354	0.891192	0.0353787	H	Haramura et al., 1983 and Kimura et al., 2018
Y-791482	H4	160.657	0.479474	16.7243	2.25787	261.826	1.23913	142.859	11.7924	5.41556	0.664118	1.30926	12.5	0.4	20.9365	0.108359	1.02753	0.0514372	0.819616	0.0372308	0.797658	0.0362333	H	Haramura et al., 1983 and Kimura et al., 2018
Y-791501	H4	163.696	0.41954	14.8719	1.77893	264.523	2.40082	143.523	11.578	6.08323	0.664118	1.48383	13	0.51	26.9914	0.0945684	1.01314	0.0495646	0.81269	0.0380013	0.802149	0.0375085	H	Haramura et al., 1983 and Kimura et al., 2018
Y-791502	H4	156.497	0.359606	14.0251	1.71051	309.856	2.09104	140.507	11.0062	5.56393	0.581103	1.39655	12.8	0.59	31.0036	0.0932859	1.03748	0.0492843	0.995751	0.0391378	0.959781	0.037724	H	Haramura et al., 1983 and Kimura et al., 2018
Y-791563	H4	147.569	0.41954	15.9834	2.12103	320.837	1.23913	130.437	10.8633	5.11882	0.581103	0.960125	14.9	0.53	28.9245	0.112743	1.02139	0.0515872	1.09342	0.0483152	1.07052	0.0473035	H	Haramura et al., 1983 and Kimura et al., 2018
Y-791629	H4	168.744	0.41954	9.26189	2.25787	269.978	2.32337	145.392	13.3647	6.00905	0.747133	1.57111	13.4	0.57	20.4988	0.0571329	0.995631	0.0555019	0.804632	0.0379988	0.808163	0.0381655	H	Haramura et al., 1983 and Kimura et al., 2018
Y-791716	H4	161.546	0.599343	11.0084	2.25787	259.242	2.47826	139.603	10.0057	5.193	0.581103	0.305494	12.9	0.68	20.5353	0.0709325	0.998587	0.0434038	0.807066	0.0382109	0.808208	0.038265	H	Haramura et al., 1983 and Kimura et al., 2018
Y-791857	H4	164.444	0.539409	9.79114	2.25787	302.254	2.01359	143.764	11.0062	5.41556	0.581103	1.09105	13.6	1.07	26.4442	0.0619772	1.01023	0.0469027	0.924386	0.0395744	0.915028	0.0391738	H	Haramura et al., 1983 and Kimura et al., 2018
Y-791869	H4	160.19	0.41954	12.0669	3.01049	285.921	2.47826	145.392	12.65	5.34137	0.664118	0.21821	19.9	0.42	19.1857	0.0784109	1.0488	0.0553391	0.897653	0.0594444	0.855888	0.0566786	H	Haramura et al., 1983 and Kimura et al., 2018
Y-791870	H4	166.126	0.299671	15.507	1.64209	289.843	1.39402	144.065	10.8633	5.56393	0.747133	1.09105	14	0.36	22.3591	0.0971641	1.00209	0.0458247	0.87745	0.0403257	0.875619	0.0402416	H	Haramura et al., 1983 and Kimura et al., 2018
Y-791905	H4	164.35	0.359606	14.819	3.48943	274.285	1.8587	140.99	10.506	6.7509	1.24522	1.44019	16.4	0.51	22.2132	0.0938566	0.991298	0.0447962	0.839323	0.0477493	0.846691	0.0481684	H	Haramura et al., 1983 and Kimura et al., 2018
Y-791917	H4	162.013	0.479474	12.6491	3.14733	255.299	2.63316	137.432	11.8639	4.89626	0.664118	0.174568	18.5	0.33	17.5079	0.081269	0.980222	0.051316	0.792498	0.0546405	0.808488	0.055743	H	Haramura et al., 1983 and Kimura et al., 2018
Y-791918	H4	164.864	0.479474	10.7438	2.53155	259.048	2.09104	140.326	12.2927	6.52835	0.747133	0.698273	11.9	0.51	25.0947	0.0678338	0.983557	0.0522512	0.790226	0.0345393	0.803437	0.0351167	H	Haramura et al., 1983 and Kimura et al., 2018
Y-791919	H4	161.966	0.539409	10.9555	2.59997	261.156	2.16848	136.829	11.578	6.67672	0.747133	0.567347	10.7	0.61	29.4716	0.0704081	0.976202	0.0500939	0.810913	0.031612	0.830681	0.0323827	H	Haramura et al., 1983 and Kimura et al., 2018
Y-791931	H4	163.135	0.479474	9.31481	2.53155	278.488	2.09104	138.879	14.8656	6.30579	0.664118	0.436421	13.4	0.6	25.0582	0.0594351	0.983733	0.0638574	0.858534	0.0393053	0.872731	0.0399553	H	Haramura et al., 1983 and Kimura et al., 2018
Y-791968	H4	159.863	0.41954	17.677	1.91577	271.801	1.62636	142.558	10.363	5.56393	0.747133	0.960125	14.3	0.33	24.4746	0.1151	1.03046	0.0454271	0.855071	0.0428037	0.829798	0.0415386	H	Haramura et al., 1983 and Kimura et al., 2018
Y-791969	H4	161.031	0.479474	11.8552	1.98419	281.614	2.47826	141.834	11.578	5.86067	0.581103	1.48383	12.8	0.72	28.7421	0.0766328	1.01779	0.0503847	0.879511	0.0380358	0.864141	0.0373711	H	Haramura et al., 1983 and Kimura et al., 2018
Y-791970	H4	164.958	0.479474	12.8079	1.91577	262.964	2.24593	144.126	11.2921	5.93486	0.581103	1.04741	12.8	0.66	30.2741	0.0808201	1.00961	0.047971	0.801717	0.0371304	0.794084	0.0367769	H	Haramura et al., 1983 and Kimura et al., 2018
Y-791971	H4	164.771	0.479474	10.2145	2.25787	247.718	2.55571	145.452	14.8656	5.86067	0.664118	1.92025	13.6	0.7	34.2134	0.0645288	1.02006	0.0632233	0.756093	0.0394959	0.741223	0.0387191	H	Haramura et al., 1983 and Kimura et al., 2018
Y-791972	H4	163.555	0.479474	9.94991	2.12103	266.389	2.47826	144.005	13.5791	5.48975	0.581103	1.48383	13.3	0.73	33.0462	0.0633242	1.01742	0.0581812	0.819122	0.0389116	0.805099	0.0382455	H	Haramura et al., 1983 and Kimura et al., 2018
Y-791973	H4	162.387	0.479474	10.8496	2.18945	282.183	2.40082	143.161	13.7221	5.56393	0.581103	1.78932	15	0.93	35.1982	0.0695472	1.01873	0.0592167	0.873933	0.0442011	0.857865	0.0433884	H	Haramura et al., 1983 and Kimura et al., 2018
Y-792506	H4	161.312	0.539409	10.6379	2.59997	303.974	2.16848	141.472	9.79126	5.34137	0.747133	1.48383	16.2	0.97	22.5779	0.0686447	1.01342	0.0425352	0.947695	0.0480554	0.935141	0.0474188	H	Haramura et al., 1983 and Kimura et al., 2018
Y-792516	H4	165.939	0.479474	12.4903	2.05261	264.715	2.40082	148.407	14.5082	5.63812	0.664118	0.654631	12.7	0.43	21.9214	0.0783501	1.03346	0.061269	0.802281	0.0366224	0.77631	0.0354369	H	Haramura et al., 1983 and Kimura et al., 2018
Y-792517	H4	158.601	0.41954	10.6909	1.91577	289.648	2.24593	143.703	12.5786	5.41556	0.664118	1.17834	13.4	0.51	27.2832	0.0701654	1.047	0.0555779	0.918465	0.040429	0.877231	0.0386139	H	Haramura et al., 1983 and Kimura et al., 2018
Y-792521	H4	167.435	0.359606	18.4179	1.50525	254.197	1.62636	144.065	13.1503	5.63812	0.747133	1.22198	12.6	0.34	15.9395	0.114501	0.994258	0.0550383	0.763523	0.0360095	0.767932	0.0362174	H	Haramura et al., 1983 and Kimura et al., 2018
Y-792522	H4	162.2	0.41954	18.2062	1.57367	255.174	1.54892	139.844	11.8639	5.63812	0.747133	1.26562	13.6	0.38	18.748	0.116838	0.996276	0.0512568	0.791196	0.0401219	0.794153	0.0402718	H	Haramura et al., 1983 and Kimura et al., 2018
Y-792736	H4	167.435	0.83908	12.2257	2.59997	279.262	1.39402	142.678	10.7918	5.78649	0.747133	1.39655	14.4	0.35	19.2222	0.076005	0.984686	0.0451673	0.838808	0.0411537	0.851854	0.0417937	H	Haramura et al., 1983 and Kimura et al., 2018
Y-792764	H4	167.762	0.41954	9.15604	3.14733	285.816	1.8587	140.025	10.2201	5.11882	0.664118	1.00377	16.6	0.43	21.2648	0.0568105	0.964489	0.0426909	0.856819	0.0473485	0.888366	0.0490918	H	Haramura et al., 1983 and Kimura et al., 2018
Y-793175	H4	153.973	0.359606	9.63236	1.98419	322.654	2.24593	140.025	9.57686	4.59952	0.581103	0.305494	17.2	0.74	19.587	0.0651184	1.05087	0.0435867	1.05388	0.0534536	1.00287	0.0508662	H	Haramura et al., 1983 and Kimura et al., 2018
Y-793191	H4	165.612	0.359606	13.6547	1.3684	271.274	1.39402	141.352	11.4351	5.11882	0.664118	0.610989	10.8	0.41	16.669	0.0858231	0.986268	0.0483863	0.823784	0.031205	0.835253	0.0316395	H	Haramura et al., 1983 and Kimura et al., 2018
Y-793203	H4	164.631	0.41954	9.15604	2.25787	287.005	2.24593	142.618	9.50539	4.89626	0.664118	0.829199	13.7	0.7	20.207	0.0578912	1.00104	0.0404609	0.876753	0.0398202	0.875845	0.0397789	H	Haramura et al., 1983 and Kimura et al., 2018
Y-793239	H4	163.789	0.41954	10.1087	2.59997	288.351	2.16848	146.116	8.29041	4.6737	0.581103	0.567347	14	0.77	18.4563	0.0642429	1.03086	0.0354705	0.885388	0.0409012	0.858886	0.0396769	H	Haramura et al., 1983 and Kimura et al., 2018
Y-793253	H4	157.245	0.479474	10.6909	2.66839	290.951	2.47826	140.809	12.7215	4.82207	0.664118	0.392779	13.7	0.86	21.9214	0.0707703	1.03476	0.056694	0.930552	0.0416904	0.899293	0.04029	H	Haramura et al., 1983 and Kimura et al., 2018
Y-793278	H4	162.2	0.41954	8.25631	2.53155	308.524	2.63316	142.015	11.7209	4.82207	0.664118	0.261852	12.9	1.04	25.5688	0.0529847	1.01174	0.0506393	0.956612	0.0380568	0.945509	0.0376151	H	Haramura et al., 1983 and Kimura et al., 2018
Y-793284	H4	157.572	0.539409	11.3789	2.53155	251.537	3.02038	140.99	12.5071	4.82207	0.664118	1.3529	12.4	0.7	15.3924	0.0751684	1.03394	0.0556227	0.802824	0.037656	0.776472	0.03642	H	Haramura et al., 1983 and Kimura et al., 2018
Y-793386	H4	159.956	0.41954	11.3789	3.62627	255.554	2.63316	136.829	10.6489	5.04463	0.747133	0.349137	14	0.69	22.3955	0.0740481	0.988469	0.046653	0.803489	0.0418813	0.812862	0.0423698	H	Haramura et al., 1983 and Kimura et al., 2018
Y-793403	H4	167.762	0.479474	11.1143	2.94207	276.631	2.55571	145.814	11.8639	5.34137	0.747133	0.392779	15.9	0.64	21.739	0.0689607	1.00436	0.0495573	0.829285	0.0453519	0.825681	0.0451548	H	Haramura et al., 1983 and Kimura et al., 2018
Y-793501	H4	162.06	0.239737	14.9249	3.28417	284.904	1.31658	143.462	11.0062	5.11882	0.581103	1.70204	17.2	0.59	23.6357	0.095863	1.02294	0.0475927	0.884142	0.0507863	0.864317	0.0496475	H	Haramura et al., 1983 and Kimura et al., 2018
Y-793510	H4	157.946	0.239737	17.1477	2.94207	282.188	1.39402	140.809	11.2206	5.193	0.581103	2.00754	18.2	0.56	18.6751	0.113009	1.03017	0.0497834	0.898519	0.0551385	0.872208	0.0535239	H	Haramura et al., 1983 and Kimura et al., 2018
Y-794046	H4	162.808	0.41954	9.20896	2.73681	279.179	2.40082	138.457	10.363	4.45114	0.581103	0.610989	15.4	0.71	20.2435	0.0588778	0.982714	0.0446054	0.862395	0.0452625	0.877565	0.0460587	H	Haramura et al., 1983 and Kimura et al., 2018
Y-81058	H4	171.128	0.659277	14.8719	3.35259	260.182	2.16848	149.131	11.9353	5.78649	0.332059	1.22198	13.8	0.74	13.3133	0.0904612	1.00701	0.0488753	0.764636	0.0385879	0.759315	0.0383194	H	Haramura et al., 1983 and Kimura et al., 2018
Y-86051	H4	167.809	0.539409	15.6658	3.28417	282.172	2.55571	139.965	12.2212	5.26719	0.664118	1.04741	17.1	0.79	17.1796	0.0971747	0.963805	0.0510358	0.845662	0.0487611	0.87742	0.0505923	H	Haramura et al., 1983 and Kimura et al., 2018
Y-86186	H4	161.966	0.899014	16.7243	3.48943	264.76	2.55571	141.171	12.4356	5.48975	0.664118	1.26562	15.2	0.71	16.8514	0.107483	1.00718	0.0538046	0.822102	0.0449068	0.816242	0.0445867	H	Haramura et al., 1983 and Kimura et al., 2018
Y-86271	H4	164.537	0.539409	16.3009	3.14733	264.625	2.40082	141.291	10.6489	5.193	0.747133	1.39655	14.3	0.89	18.3104	0.103125	0.992289	0.0453541	0.808843	0.0415877	0.815129	0.0419109	H	Haramura et al., 1983 and Kimura et al., 2018
Y-86272	H4	162.667	0.599343	16.0892	3.14733	270.771	2.40082	142.739	11.1492	5.11882	0.664118	1.3529	14.1	0.85	16.1583	0.102956	1.01398	0.0480307	0.837143	0.0414774	0.825605	0.0409057	H	Haramura et al., 1983 and Kimura et al., 2018
Y-86637	H4	159.629	0.539409	16.3538	3.48943	265.15	2.47826	140.869	11.3636	5.63812	0.747133	1.3529	14.3	0.55	16.8878	0.106641	1.01974	0.0498861	0.835367	0.0428664	0.819194	0.0420365	H	Haramura et al., 1983 and Kimura et al., 2018
Y-86638	H4	161.078	0.659277	14.2368	3.28417	269.457	2.47826	140.929	12.2927	5.56393	0.664118	1.13469	14.5	0.76	20.7177	0.092001	1.011	0.0534794	0.841299	0.0430749	0.832143	0.0426062	H	Haramura et al., 1983 and Kimura et al., 2018
Y980394	H4	163.976	0.479474	12.9137	2.39471	264.619	2.7106	141.291	12.2927	5.86067	0.747133	1.09105	15.7	0.54	17.6903	0.0819759	0.995683	0.0525342	0.811592	0.0458154	0.81511	0.0460141	H	Haramura et al., 1983 and Kimura et al., 2018
Y980853	H4	161.592	0.539409	9.84406	2.32629	294.54	2.40082	137.794	12.7215	5.11882	0.747133	1.22198	15.8	0.26	21.7025	0.0634117	0.985361	0.0551688	0.916689	0.0467875	0.930308	0.0474826	H	Haramura et al., 1983 and Kimura et al., 2018
Y980903	H4	164.958	0.479474	8.15046	2.05261	288.743	2.55571	144.065	12.8644	5.04463	0.664118	0.916483	19.3	0.33	21.7755	0.051431	1.00919	0.0546505	0.880312	0.0559857	0.872295	0.0554759	H	Haramura et al., 1983 and Kimura et al., 2018
Y981333	H4	167.996	0.659277	10.0028	2.39471	276.963	2.55571	142.678	11.6495	5.11882	0.747133	1.13469	16.8	0.48	13.7145	0.0619783	0.981398	0.048594	0.829126	0.0478523	0.844842	0.0487593	H	Haramura et al., 1983 and Kimura et al., 2018
Y981438	H4	171.689	0.599343	9.20896	2.12103	281.116	2.55571	142.799	12.3642	5.04463	0.664118	0.523705	18	0.74	17.5809	0.0558321	0.961102	0.0504659	0.823457	0.0501676	0.856785	0.052198	H	Haramura et al., 1983 and Kimura et al., 2018
Y981957	H4	166.173	0.599343	12.014	2.59997	282.709	2.7106	142.558	11.578	5.26719	0.747133	1.04741	16.8	0.54	16.9973	0.0752561	0.991326	0.0488257	0.855613	0.0483773	0.8631	0.0488006	H	Haramura et al., 1983 and Kimura et al., 2018
Y982108	H4	164.537	0.599343	11.7494	1.77893	264.778	2.86549	142.558	12.3642	5.11882	0.747133	1.3529	15.8	0.5	14.4805	0.0743303	1.00118	0.0526595	0.809312	0.0459501	0.808356	0.0458958	H	Haramura et al., 1983 and Kimura et al., 2018
Y982384	H4	165.285	0.479474	12.5432	2.12103	287.006	2.47826	142.678	10.9348	5.63812	0.747133	0.872841	15	0.66	20.4988	0.0789936	0.997496	0.0463609	0.873285	0.0434261	0.875478	0.0435351	H	Haramura et al., 1983 and Kimura et al., 2018
Y982435	H4	180.617	0.539409	11.0084	2.39471	234.672	2.63316	154.317	11.8639	6.52835	0.830148	0.436421	12.6	0.47	14.9547	0.0634427	0.987283	0.0460303	0.653432	0.0333814	0.661848	0.0338114	H	Haramura et al., 1983 and Kimura et al., 2018
Y982453	H4	161.873	0.719211	10.3204	3.07891	292.537	2.55571	137.733	10.0057	5.63812	0.747133	0.480063	14.4	0.49	26.0795	0.0663648	0.983223	0.043316	0.908877	0.0425679	0.924385	0.0432942	H	Haramura et al., 1983 and Kimura et al., 2018
Y982556	H4	178.42	0.779146	9.52651	3.14733	258.594	2.55571	151.181	12.5786	5.26719	0.747133	0.436421	17.3	1.7	9.5564	0.0555784	0.979131	0.0494042	0.728908	0.0463976	0.744444	0.0473865	H	Haramura et al., 1983 and Kimura et al., 2018
Y982859	H4	163.976	0.539409	7.35658	1.23156	304.604	2.47826	137.854	11.7924	5.11882	0.664118	0.567347	14.3	0.48	16.9243	0.0466994	0.971461	0.0503962	0.934227	0.04173	0.961672	0.0429559	H	Haramura et al., 1983 and Kimura et al., 2018
Y983263	H4	160.143	0.899014	10.0028	2.94207	291.165	2.40082	143.342	10.6489	4.6737	0.581103	0.829199	15.6	2.6	15.7936	0.0650175	1.03431	0.0465985	0.914383	0.0466132	0.884052	0.045067	H	Haramura et al., 1983 and Kimura et al., 2018
Y983342	H4	161.826	0.479474	9.36774	3.14733	314.589	3.63995	113.733	15.5088	5.63812	0.747133	0.916483	15		19.7329	0.0602562	0.812126	0.0671592	0.977672	0.0443543	1.20384	0.0546151	H	Haramura et al., 1983 and Kimura et al., 2018
Y983723	H4	167.716	0.539409	7.88584	3.55785	284.124	2.47826	141.171	12.0783	5.86067	0.747133	1.09105	14.3	0.51	13.3863	0.0489429	0.972652	0.050467	0.851985	0.0407995	0.87594	0.0419467	H	Haramura et al., 1983 and Kimura et al., 2018
Y-791211	H4-5, breccia	161.499	0.539409	11.6435	2.32629	276.332	2.09104	146.116	12.5071	5.26719	0.747133	0.785557	12.4	0.52	19.8423	0.0750465	1.04548	0.0542704	0.860519	0.0367405	0.823088	0.0351424	H	Haramura et al., 1983 and Kimura et al., 2018
Y-791477	H4-6, breccia	167.482	0.41954	14.5544	1.84735	257.853	2.32337	144.246	13.9365	6.2316	0.664118	1.48383	11.7	0.49	24.9852	0.0904569	0.995229	0.0583124	0.774286	0.033428	0.777998	0.0335883	H	Haramura et al., 1983 and Kimura et al., 2018
A-87161	H5	167.903	0.599343	15.9304	3.21575	242.433	2.47826	143.04	12.5786	5.7123	0.747133	1.52747	12.6	0.26	20.7542	0.0987611	0.984435	0.0524988	0.72616	0.0359092	0.737642	0.036477	H	Haramura et al., 1983 and Kimura et al., 2018
A-87178	H5	167.014	0.479474	11.0084	3.28417	257.68	2.7106	146.839	10.6489	5.41556	0.581103	1.3529	16.1	0.72	23.818	0.0686098	1.01596	0.0446814	0.775934	0.046128	0.763748	0.0454036	H	Haramura et al., 1983 and Kimura et al., 2018
A-87214	H5	167.903	0.599343	14.819	3.01049	254.525	2.47826	144.005	10.2201	5.34137	0.747133	1.57111	13.8	0.52	22.0673	0.0918708	0.991075	0.0426553	0.762378	0.0393291	0.769243	0.0396833	H	Haramura et al., 1983 and Kimura et al., 2018
A-87242	H5	162.247	0.539409	14.7661	3.01049	287.913	2.24593	141.291	10.4345	5.26719	0.747133	1.44019	16	0.7	23.818	0.0947339	1.0063	0.0450683	0.892449	0.0471886	0.886865	0.0468933	H	Haramura et al., 1983 and Kimura et al., 2018
A-87275	H5	168.51	0.599343	15.2424	2.73681	259.618	2.40082	145.874	10.4345	5.26719	0.664118	1.30926	14	1.3	22.2496	0.0941549	1.00032	0.0433931	0.774829	0.0397553	0.77458	0.0397425	H	Haramura et al., 1983 and Kimura et al., 2018
A-87291	H5	162.06	0.539409	14.3956	3.01049	265.664	2.40082	141.352	11.2206	5.04463	0.581103	1.13469	15	0.51	25.6783	0.0924636	1.00789	0.0485198	0.824433	0.0442904	0.817981	0.0439437	H	Haramura et al., 1983 and Kimura et al., 2018
A-87308	H5	170.333	0.539409	15.9304	3.28417	254.74	2.47826	143.462	12.2212	5.93486	0.747133	1.48383	14.3	0.79	22.4685	0.0973518	0.97325	0.0502795	0.752136	0.0401726	0.772808	0.0412767	H	Haramura et al., 1983 and Kimura et al., 2018
A-87320	H5	163.883	0.479474	16.8831	2.73681	267.781	2.40082	146.779	11.0062	6.00905	0.664118	1.39655	15.3	0.46	24.5475	0.107234	1.03494	0.0470633	0.821759	0.0446736	0.794012	0.0431652	H	Haramura et al., 1983 and Kimura et al., 2018
A-87323	H5	167.716	0.539409	10.3733	2.94207	288.593	2.40082	145.392	10.8633	5.56393	0.664118	1.22198	15.1	0.61	17.3255	0.0643812	1.00174	0.0453904	0.865387	0.043082	0.863887	0.0430074	H	Haramura et al., 1983 and Kimura et al., 2018
A-87325	H5	159.956	0.599343	13.3371	3.07891	264.137	2.47826	139.784	11.1492	5.48975	0.664118	1.00377	14.6	0.41	18.9304	0.0867913	1.00982	0.0488447	0.830475	0.0436762	0.822402	0.0432516	H	Haramura et al., 1983 and Kimura et al., 2018
A-87326	H5	162.387	0.539409	12.014	2.87365	293.469	2.24593	136.949	10.7204	5.193	0.664118	1.3529	15.2	0.85	27.0278	0.0770108	0.974531	0.0462631	0.908886	0.0447905	0.932639	0.045961	H	Haramura et al., 1983 and Kimura et al., 2018
A-87331	H5	161.779	0.479474	11.4318	2.59997	297.206	2.24593	139.663	9.64833	4.82207	0.581103	1.00377	15.5	0.85	19.2222	0.0735543	0.997575	0.0417932	0.923918	0.045846	0.926164	0.0459575	H	Haramura et al., 1983 and Kimura et al., 2018
A-87350	H5	160.517	0.659277	17.4653	3.35259	260.102	2.55571	142.497	12.3642	5.7123	0.747133	1.44019	13	0.33	22.8332	0.113258	1.02582	0.0539783	0.81493	0.0387538	0.794416	0.0377783	H	Haramura et al., 1983 and Kimura et al., 2018
A-880070	H5	167.762	0.599343	16.3009	3.07891	244.031	2.7106	142.618	12.5786	5.193	0.830148	1.3529	14.3	0.37	19.5505	0.101142	0.98235	0.0525427	0.731556	0.0407882	0.7447	0.041521	H	Haramura et al., 1983 and Kimura et al., 2018
A-880615	H5	163.883	0.539409	14.5544	3.07891	288.025	2.40082	140.447	10.2915	5.193	0.664118	1.22198	16.9	0.66	24.0004	0.0924435	0.990299	0.0440072	0.883885	0.0493454	0.892544	0.0498288	H	Haramura et al., 1983 and Kimura et al., 2018
A-880721	H5	156.591	0.539409	13.6547	3.07891	299.721	2.40082	135.683	10.8633	5.34137	0.747133	1.17834	13.2	0.59	18.5657	0.0907676	1.00126	0.0486152	0.962606	0.0403367	0.961396	0.040286	H	Haramura et al., 1983 and Kimura et al., 2018
A-880776	H5	161.405	0.539409	12.9666	3.07891	288.3	2.55571	144.306	9.71979	5.7123	0.664118	1.00377	17.1	0.8	17.6538	0.0836229	1.03313	0.0422003	0.898308	0.0506957	0.869502	0.0490701	H	Haramura et al., 1983 and Kimura et al., 2018
A-880777	H5	162.667	0.539409	10.0028	3.01049	285.518	2.63316	147.744	11.578	5.56393	0.664118	1.09105	15.8	0.91	23.3803	0.0640086	1.04953	0.049878	0.882736	0.0464782	0.841076	0.0442847	H	Haramura et al., 1983 and Kimura et al., 2018
A-880826	H5	167.061	0.899014	12.9137	2.53155	263.056	2.40082	140.447	10.9348	5.41556	0.664118	1.3529	14.4	0.49	20.1341	0.080462	0.971457	0.045868	0.791899	0.0412458	0.815167	0.0424577	H	Haramura et al., 1983 and Kimura et al., 2018
A-880832	H5	164.584	0.659277	10.7438	2.94207	280.098	2.09104	142.92	12.0068	4.89626	0.664118	1.09105	17.4	0.46	22.505	0.0679494	1.00344	0.051123	0.855894	0.0505889	0.852961	0.0504155	H	Haramura et al., 1983 and Kimura et al., 2018
A-880838	H5	162.153	0.599343	12.5962	2.87365	278.188	2.63316	141.533	12.0783	5.11882	0.664118	1.13469	15.3	0.62	23.0886	0.080859	1.0086	0.0521982	0.862802	0.0451501	0.855448	0.0447653	H	Haramura et al., 1983 and Kimura et al., 2018
A-880839	H5	164.771	0.719211	12.8608	3.07891	276.395	2.78805	145.452	12.2927	5.7123	0.747133	1.09105	15.1	0.64	19.4411	0.0812462	1.02006	0.0522808	0.84362	0.043852	0.827028	0.0429895	H	Haramura et al., 1983 and Kimura et al., 2018
A-880977	H5	173.044	0.659277	10.8496	3.28417	261.137	2.94294	149.854	12.65	5.41556	0.664118	1.13469	15.3	0.65	15.0641	0.0652639	1.00069	0.0512283	0.758941	0.0423084	0.75842	0.0422793	H	Haramura et al., 1983 and Kimura et al., 2018
A-880987	H5	172.343	0.599343	10.8496	3.55785	239.877	3.09783	151	12.0068	5.78649	0.747133	1.26562	11.7	0.37	14.4075	0.0655294	1.01244	0.0488213	0.69999	0.0324851	0.691388	0.0320859	H	Haramura et al., 1983 and Kimura et al., 2018
A-881037	H5	160.751	0.539409	9.52651	3.01049	300.686	2.55571	139.603	11.7924	5.26719	0.664118	1.26562	16.5	0.78	21.9578	0.0616873	1.00352	0.0514073	0.940714	0.0491161	0.937412	0.0489436	H	Haramura et al., 1983 and Kimura et al., 2018
A-881043	H5	162.247	0.599343	11.4318	3.21575	282.616	2.63316	142.739	12.5786	5.26719	0.747133	1.04741	14.3	0.88	16.0124	0.0733424	1.0166	0.0543289	0.876029	0.0421748	0.86172	0.0414859	H	Haramura et al., 1983 and Kimura et al., 2018
A-881066	H5	167.435	0.779146	14.0781	3.89995	273.091	2.86549	142.618	12.1497	5.56393	0.830148	1.52747	13.9	0.51	12.9121	0.0875209	0.98427	0.0508506	0.820273	0.0397247	0.833382	0.0403596	H	Haramura et al., 1983 and Kimura et al., 2018
A-881073	H5	168.931	0.719211	12.0669	3.01049	271.954	3.02038	146.9	12.5786	5.11882	0.664118	1.17834	15.6	0.76	15.3924	0.0743537	1.00484	0.0521792	0.809626	0.0441884	0.805725	0.0439755	H	Haramura et al., 1983 and Kimura et al., 2018
A-881075	H5	163.135	0.659277	9.68529	2.66839	288.837	2.63316	138.638	12.2927	5.04463	0.747133	0.916483	16	0.43	17.0337	0.061799	0.982024	0.0528051	0.89044	0.0469317	0.906739	0.0477908	H	Haramura et al., 1983 and Kimura et al., 2018
A-881103	H5	172.063	0.719211	11.0084	3.21575	249.509	2.7106	149.01	12.7215	5.93486	0.664118	1.04741	12.9	0.38	15.1735	0.0665968	1.00073	0.0518116	0.729284	0.0358753	0.728754	0.0358493	H	Haramura et al., 1983 and Kimura et al., 2018
A-881131	H5	164.21	0.479474	11.9611	3.14733	286.782	2.24593	140.507	12.2927	5.26719	0.664118	1.22198	16.2	0.86	15.903	0.0758204	0.98875	0.0524594	0.878315	0.0472072	0.888309	0.0477444	H	Haramura et al., 1983 and Kimura et al., 2018
A-881133	H5	163.462	0.659277	10.9555	2.87365	274.831	2.7106	142.98	12.0783	5.41556	0.664118	1.17834	14.9	0.63	13.0215	0.0697639	1.01075	0.0517803	0.845564	0.0436177	0.836569	0.0431537	H	Haramura et al., 1983 and Kimura et al., 2018
A-881209	H5	163.509	0.599343	9.47359	3.28417	282.932	2.63316	139.482	12.0068	5.04463	0.747133	0.698273	15.9	0.86	10.2859	0.0603099	0.985745	0.0514592	0.870239	0.0465317	0.882824	0.0472046	H	Haramura et al., 1983 and Kimura et al., 2018
A-881222	H5	165.752	0.719211	14.7661	3.76311	249.896	2.7106	144.367	12.793	5.34137	0.747133	1.30926	14.6	1.28	14.7723	0.0927302	1.00645	0.0540863	0.758223	0.0421489	0.75336	0.0418786	H	Haramura et al., 1983 and Kimura et al., 2018
A-881223	H5	162.527	0.659277	11.5377	3.42101	267.796	2.55571	142.739	11.8639	4.82207	0.664118	1.52747	14.4	0.36	19.9152	0.0738937	1.01485	0.0511536	0.828661	0.0423965	0.816534	0.0417761	H	Haramura et al., 1983 and Kimura et al., 2018
A-881243	H5	162.2	0.599343	9.42066	3.28417	277.893	2.63316	143.402	12.1497	5.63812	0.664118	1.22198	15	0.32	20.4259	0.060457	1.02162	0.0524919	0.861637	0.0442521	0.8434	0.0433154	H	Haramura et al., 1983 and Kimura et al., 2018
A-881268	H5	162.2	0.599343	10.1087	3.42101	301.694	2.94294	138.336	11.7209	5.48975	0.747133	1.09105	14.5	0.26	15.0276	0.0648723	0.985536	0.0506393	0.935435	0.042777	0.949164	0.0434048	H	Haramura et al., 1983 and Kimura et al., 2018
A-881455	H5	148.083	0.539409	9.26189	3.83153	349.267	2.63316	135.321	11.4351	5.26719	0.664118	0.785557	18.1	1.1	11.1978	0.0651041	1.05596	0.0541138	1.18617	0.0584878	1.12332	0.0553884	H	Haramura et al., 1983 and Kimura et al., 2018
A-881468	H5	169.352	0.659277	9.89699	3.14733	273.807	2.55571	140.568	11.3636	5.11882	0.664118	1.09105	14.8	0.8	19.3316	0.0608316	0.959141	0.0470221	0.813116	0.0418182	0.847754	0.0435996	H	Haramura et al., 1983 and Kimura et al., 2018
A-881474	H5	166.968	0.599343	10.8496	2.80523	270.2	2.63316	139.844	13.2218	5.93486	0.664118	1.13469	14.1	0.51	7.44086	0.0676392	0.967827	0.0554924	0.813862	0.0404091	0.840917	0.0417524	H	Haramura et al., 1983 and Kimura et al., 2018
A-881476	H5	172.25	0.659277	10.6909	3.42101	237.864	2.86549	143.462	14.5082	6.37997	0.830148	1.17834	12.4	0.25	10.7601	0.0646055	0.962422	0.0590244	0.694493	0.0344474	0.72161	0.0357924	H	Haramura et al., 1983 and Kimura et al., 2018
A-881479	H5	167.435	0.659277	10.0558	3.62627	289.248	2.86549	141.533	12.2927	5.56393	0.664118	1.17834	16	0.96	13.2404	0.0625149	0.976778	0.0514489	0.868804	0.0457263	0.889459	0.0468134	H	Haramura et al., 1983 and Kimura et al., 2018
A-881642	H5	165.799	0.779146	10.8496	2.66839	270.365	2.78805	146.538	12.793	5.93486	0.664118	1.30926	16.3	0.7	17.9091	0.0681159	1.0213	0.0540711	0.820097	0.0470433	0.802993	0.0460622	H	Haramura et al., 1983 and Kimura et al., 2018
A-881767	H5	171.081	0.659277	10.7967	3.62627	262.346	2.63316	146.236	12.1497	5.41556	0.830148	0.654631	14.5	0.45	14.2981	0.0656908	0.987732	0.0497669	0.771206	0.0405563	0.780784	0.04106	H	Haramura et al., 1983 and Kimura et al., 2018
A-881782	H5	175.054	0.479474	10.3733	2.94207	275.496	2.55571	140.447	12.3642	5.78649	0.664118	0.829199	14.8	0.24	11.0883	0.0616822	0.927099	0.0494957	0.791481	0.0404559	0.853718	0.0436371	H	Haramura et al., 1983 and Kimura et al., 2018
A-881817	H5	165.425	0.719211	9.47359	2.80523	274.03	2.55571	143.523	12.8644	5.78649	0.664118	1.13469	14.9	0.37	12.4379	0.0596112	1.00255	0.0544961	0.833093	0.0431	0.830976	0.0429905	H	Haramura et al., 1983 and Kimura et al., 2018
A-881835	H5	158.46	1.07882	10.2145	3.14733	254.699	2.63316	139.06	13.3647	5.63812	0.664118	1.3529	14.6	0.42	10.6142	0.0670986	1.01407	0.0591038	0.808359	0.0440885	0.797143	0.0434767	H	Haramura et al., 1983 and Kimura et al., 2018
A-881868	H5	162.901	0.539409	10.6379	3.35259	272.975	2.7106	138.638	12.65	5.56393	0.664118	0.960125	16.6	0.48	17.2891	0.067975	0.983433	0.0544181	0.842747	0.0487615	0.856944	0.0495829	H	Haramura et al., 1983 and Kimura et al., 2018
A-881884	H5	157.385	0.599343	9.31481	2.59997	297.872	2.7106	137.01	12.3642	5.63812	0.664118	0.960125	15.1	0.19	16.7784	0.0616063	1.00594	0.0550524	0.951839	0.0459098	0.946215	0.0456385	H	Haramura et al., 1983 and Kimura et al., 2018
A-881891	H5	152.804	0.659277	10.0028	3.01049	303.238	2.55571	130.497	12.2927	5.34137	0.913163	1.00377	14	0.39	29.3622	0.0681401	0.986849	0.056375	0.998034	0.0438414	1.01133	0.0444257	H	Haramura et al., 1983 and Kimura et al., 2018
A-881908	H5	161.686	0.599343	10.4262	2.59997	287.859	2.78805	138.879	11.8639	5.7123	0.664118	1.17834	15.8	0.59	16.0124	0.067123	0.992549	0.0514198	0.895379	0.0467604	0.9021	0.0471114	H	Haramura et al., 1983 and Kimura et al., 2018
A-881929	H5	167.716	0.539409	10.6909	1.50525	264.054	2.63316	143.643	13.4362	5.78649	0.747133	0.305494	14.5	0.57	16.5231	0.0663521	0.989687	0.0561408	0.791803	0.0413702	0.800054	0.0418013	H	Haramura et al., 1983 and Kimura et al., 2018
A-881949	H5	159.536	0.599343	9.31481	2.80523	269.151	2.63316	140.568	11.7924	5.93486	0.747133	1.26562	13.7	0.92	18.7116	0.060776	1.01816	0.0517989	0.848468	0.0410919	0.833338	0.0403591	H	Haramura et al., 1983 and Kimura et al., 2018
A-881958	H5	166.968	0.659277	10.0028	3.07891	270.087	2.78805	144.789	12.1497	6.08323	0.747133	1.26562	15.1	0.85	19.1128	0.06236	1.00205	0.050993	0.813521	0.043275	0.811857	0.0431865	H	Haramura et al., 1983 and Kimura et al., 2018
A-882017	H5	162.247	0.479474	8.89141	2.94207	288.574	2.7106	143.583	11.2206	5.93486	0.664118	1.26562	16.5	0.91	17.5444	0.0570441	1.02262	0.0484639	0.894498	0.0486632	0.874714	0.0475869	H	Haramura et al., 1983 and Kimura et al., 2018
A-882024	H5	163.369	0.599343	9.36774	3.01049	270.813	2.55571	145.452	12.3642	5.26719	0.664118	1.09105	15	0.8	19.8788	0.0596873	1.02882	0.0530362	0.833681	0.0439355	0.810329	0.0427048	H	Haramura et al., 1983 and Kimura et al., 2018
A-882030	H5	173.465	0.479474	12.3315	2.80523	274.039	2.63316	146.9	12.7215	5.78649	0.664118	0.785557	15.5	0.78	12.1826	0.0739981	0.978577	0.0513928	0.794509	0.0427575	0.811902	0.0436936	H	Haramura et al., 1983 and Kimura et al., 2018
A-882091	H5	166.687	0.659277	10.9026	3.35259	261.907	2.63316	143.703	12.793	5.63812	0.747133	1.22198	14.2	0.46	19.6234	0.0680835	0.996211	0.053783	0.790211	0.0407642	0.793216	0.0409192	H	Haramura et al., 1983 and Kimura et al., 2018
A-9005	H5	168.136	0.539409	9.15604	3.28417	262.447	2.32337	141.11	12.7215	5.78649	0.664118	1.00377	14.8	0.63	17.362	0.0566841	0.969804	0.0530216	0.785014	0.0421205	0.809456	0.0434319	H	Haramura et al., 1983 and Kimura et al., 2018
A-9028	H5	163.929	0.719211	8.20339	3.07891	260.105	2.63316	140.749	12.5071	5.193	0.664118	1.22198	14.2	0.91	14.0793	0.0520897	0.992142	0.0534657	0.797975	0.04145	0.804296	0.0417783	H	Haramura et al., 1983 and Kimura et al., 2018
A-9031	H5	163.135	0.659277	9.52651	3.07891	252.856	2.78805	137.251	12.5786	5.48975	0.747133	1.04741	13	0.9	17.1432	0.0607859	0.972199	0.0540332	0.779516	0.038132	0.801807	0.0392224	H	Haramura et al., 1983 and Kimura et al., 2018
A-9032	H5	161.265	0.599343	10.0558	3.07891	269.615	2.55571	138.095	12.5786	5.11882	0.664118	1.00377	16.4	0.97	19.5505	0.0649068	0.989521	0.0546596	0.840816	0.0486627	0.849721	0.0491781	H	Haramura et al., 1983 and Kimura et al., 2018
ALH-77014	H5	163.182	0.539409	11.273	3.28417	274.516	2.63316	141.171	11.0062	5.34137	0.664118	0.523705	15.5	0.68	28.0126	0.0719094	0.999678	0.0472655	0.846046	0.0454521	0.846319	0.0454667	H	Haramura et al., 1983 and Kimura et al., 2018
ALH-77177	H5	164.257	0.41954	12.5962	3.14733	277.716	2.55571	138.457	11.0777	5.34137	0.664118	0.567347	16.2	0.7	21.1919	0.0798235	0.974044	0.047261	0.850308	0.0471938	0.872967	0.0484514	H	Haramura et al., 1983 and Kimura et al., 2018
ALH-77182	H5	164.35	0.479474	13.8134	3.14733	250.302	2.78805	141.412	11.0062	6.2316	0.747133	0.480063	12.7	0.29	18.4927	0.0874878	0.994266	0.0469294	0.765936	0.0369766	0.770353	0.0371898	H	Haramura et al., 1983 and Kimura et al., 2018
ALH-77271	H5	166.5	0.599343	11.0613	2.25787	280.464	2.7106	146.176	12.2212	5.78649	0.664118	0.785557	15.7	0.75	17.5079	0.0691525	1.01449	0.051437	0.847148	0.0451209	0.835049	0.0444765	H	Haramura et al., 1983 and Kimura et al., 2018
ALH-77294	H5	163.836	0.479474	8.09754	2.94207	311.625	2.47826	143.1	10.506	5.26719	0.664118	0.741915	13.9	0.9	18.4198	0.0514469	1.0093	0.0449368	0.956579	0.0405974	0.947769	0.0402235	H	Haramura et al., 1983 and Kimura et al., 2018
ALH-78085	H5	167.108	0.479474	10.5321	2.80523	280.196	2.32337	145.09	10.0771	5.41556	0.664118	0.916483	13.5	0.74	22.0673	0.0656044	1.00329	0.0422587	0.843263	0.0386571	0.840495	0.0385302	H	Haramura et al., 1983 and Kimura et al., 2018
ALH-78102	H5	171.034	0.539409	11.9081	3.01049	258.52	2.63316	149.432	11.4351	6.2316	0.747133	0.785557	13.2	0.84	25.4594	0.0724729	1.0096	0.0468523	0.760166	0.0369303	0.752942	0.0365793	H	Haramura et al., 1983 and Kimura et al., 2018
MBRb (MBR-76002)	H5	163.883	0.479474	8.78556	3.01049	291.22	2.47826	145.935	10.9348	4.74789	0.664118	0.130926	16.2	0.35	19.2222	0.0558023	1.02899	0.0467576	0.893689	0.0473015	0.86851	0.0459688	H	Haramura et al., 1983 and Kimura et al., 2018
MET-78010	H5	163.275	0.539409	12.702	3.14733	288.045	2.32337	140.447	10.6489	5.11882	0.747133	0.829199	17.8	0.83	19.2952	0.0809783	0.993984	0.0457047	0.887236	0.0521667	0.892606	0.0524824	H	Haramura et al., 1983 and Kimura et al., 2018
Y-74001	H5	169.071	0.659277	10.2145	3.07891	277.907	2.01359	140.99	11.7209	5.78649	0.664118	0.872841	15.8	0.67	21.3378	0.0628875	0.963617	0.0485812	0.826662	0.0447178	0.857874	0.0464062	H	Haramura et al., 1983 and Kimura et al., 2018
Y-74038	H5	167.622	0.719211	10.6379	3.07891	286.445	2.09104	141.412	11.7924	7.12183	0.913163	0.960125	16	0.86	20.9365	0.0660604	0.974857	0.0493	0.859424	0.0456753	0.881589	0.0468533	H	Haramura et al., 1983 and Kimura et al., 2018
Y-74074	H5	167.295	0.659277	11.273	3.21575	285.246	2.16848	140.929	11.6495	7.04765	0.913163	0.916483	15.9	0.88	21.8484	0.0701413	0.973432	0.0487977	0.857502	0.0454786	0.880906	0.0467199	H	Haramura et al., 1983 and Kimura et al., 2018
Y-74115	H5	160.657	0.899014	10.9026	3.14733	268.787	2.24593	134.779	11.9353	6.2316	0.830148	1.17834	13.9	0.4	21.0095	0.0706388	0.969408	0.0520607	0.841407	0.0414006	0.86796	0.0427071	H	Haramura et al., 1983 and Kimura et al., 2018
Y-74192	H5	166.5	0.659277	15.1895	3.62627	264.005	2.40082	143.342	11.8639	5.78649	0.581103	1.00377	16.8149	0.08	19.4046	0.0949607	0.994818	0.049933	0.797434	0.048325	0.801587	0.0485767	H	Haramura et al., 1983 and Kimura et al., 2018
Y-74647	H5	171.175	1.01888	11.5906	3.76311	271.951	2.55571	147.02	11.8639	6.37997	0.747133	1.13469	17.4789	0.39	17.7632	0.0704825	0.992485	0.0485694	0.799004	0.0488617	0.805054	0.0492316	H	Haramura et al., 1983 and Kimura et al., 2018
Y-790130	H5	159.349	0.41954	16.3538	2.32629	275.342	1.8587	141.11	10.2915	4.82207	0.498089	0.785557	15.5	0.65	22.432	0.106829	1.02329	0.0452594	0.869004	0.0465454	0.849228	0.0454861	H	Haramura et al., 1983 and Kimura et al., 2018
Y-790463	H5	165.238	0.539409	13.9193	2.53155	285.654	2.09104	141.774	10.2915	5.04463	0.664118	1.13469	17.9	0.6	21.5201	0.0876843	0.991452	0.0436462	0.869416	0.0518365	0.876911	0.0522834	H	Haramura et al., 1983 and Kimura et al., 2018
Y-790997	H5	157.853	0.659277	11.6435	3.48943	254.203	2.09104	134.175	12.2212	6.08323	0.913163	1.09105	13.5	0.31	19.1857	0.0767799	0.982217	0.0542548	0.809889	0.0409237	0.824552	0.0416646	H	Haramura et al., 1983 and Kimura et al., 2018
Y-791007	H5	157.619	0.659277	12.1728	3.42101	263.591	2.01359	136.829	11.3636	5.56393	0.747133	0.960125	14.5	0.7	18.7845	0.0803889	1.00313	0.0505223	0.841045	0.0440202	0.838424	0.043883	H	Haramura et al., 1983 and Kimura et al., 2018
Y-791027	H5	160.704	0.359606	12.1198	3.35259	267.123	1.8587	136.588	11.6495	5.78649	0.747133	1.44019	13.9	0.44	24.2922	0.0785028	0.982134	0.050799	0.835953	0.0413886	0.851159	0.0421415	H	Haramura et al., 1983 and Kimura et al., 2018
Y-791028	H5	162.948	0.479474	9.79114	2.73681	287.423	2.40082	140.869	10.506	4.59952	0.664118	1.39655	16.2	0.66	13.6416	0.0625461	0.998974	0.0451818	0.887097	0.0475729	0.888009	0.0476218	H	Haramura et al., 1983 and Kimura et al., 2018
Y-791209	H5	158.601	0.479474	12.3845	2.12103	260.712	2.78805	137.733	11.6495	4.89626	0.664118	0.174568	18	0.39	22.1402	0.0812808	1.00351	0.0514727	0.826712	0.0543076	0.823822	0.0541177	H	Haramura et al., 1983 and Kimura et al., 2018
Y-791313	H5	162.106	0.479474	16.3538	2.80523	263.302	2.09104	141.231	10.9348	5.78649	0.747133	1.87661	14.9	0.72	24.2922	0.105011	1.00674	0.04727	0.816869	0.0439824	0.811402	0.043688	H	Haramura et al., 1983 and Kimura et al., 2018
Y-791320	H5	159.816	0.479474	12.9137	2.66839	260.705	2.47826	138.578	11.6495	5.193	0.664118	1.30926	11.6	0.59	21.4472	0.0841098	1.00198	0.0510813	0.820403	0.0347321	0.818781	0.0346634	H	Haramura et al., 1983 and Kimura et al., 2018
Y-791406	H5	167.482	0.359606	10.7967	3.07891	287.65	1.93614	142.859	11.578	5.26719	0.664118	1.00377	15.4	0.58	20.3529	0.0671026	0.985659	0.0484442	0.863763	0.0439993	0.87633	0.0446395	H	Haramura et al., 1983 and Kimura et al., 2018
Y-791556	H5	164.771	0.41954	11.5377	2.87365	256.57	2.40082	142.015	11.1492	6.2316	0.664118	1.61476	11.6	0.32	20.7542	0.0728875	0.995956	0.0474175	0.783112	0.0336876	0.786291	0.0338244	H	Haramura et al., 1983 and Kimura et al., 2018
Y-791604	H5	169.352	0.239737	13.7605	2.66839	257.658	1.16169	139.543	12.1497	5.34137	0.664118	1.30926	14.4	0.3	20.1341	0.0845786	0.952146	0.0502752	0.76516	0.040688	0.803616	0.0427329	H	Haramura et al., 1983 and Kimura et al., 2018
Y-791652	H5	166.313	0.299671	13.2842	3.28417	290.413	1.00679	139	12.0068	5.26719	0.498089	0.349137	14.1	0.82	15.7936	0.0831426	0.96577	0.0505914	0.878186	0.0405681	0.909312	0.042006	H	Haramura et al., 1983 and Kimura et al., 2018
Y-791783	H5	157.245	0.359606	17.2006	1.50525	266.967	1.31658	136.829	11.2206	5.41556	0.664118	0.610989	15.4	0.42	22.505	0.113863	1.00551	0.0500054	0.853843	0.0468637	0.849163	0.0466068	H	Haramura et al., 1983 and Kimura et al., 2018
Y-791785	H5	159.489	0.41954	10.585	2.18945	286.968	2.09104	143.462	9.57686	4.74789	0.581103	0.174568	17.4	0.48	17.435	0.0690839	1.03943	0.0420793	0.9049	0.052205	0.870576	0.0502248	H	Haramura et al., 1983 and Kimura et al., 2018
Y-791820	H5	166.687	0.479474	11.6435	2.46313	287.192	1.70381	145.633	11.3636	5.34137	0.747133	1.48383	10.8	0.61	21.4837	0.0727105	1.00959	0.0477737	0.866498	0.0310037	0.858268	0.0307093	H	Haramura et al., 1983 and Kimura et al., 2018
Y-791859	H5	165.051	0.359606	11.3789	3.07891	280.676	2.01359	139.965	10.9348	6.00905	0.664118	1.48383	13.9	0.54	19.7329	0.0717623	0.97991	0.0464266	0.855233	0.0402985	0.872768	0.0411247	H	Haramura et al., 1983 and Kimura et al., 2018
Y-791926	H5	168.417	0.41954	14.2368	2.59997	271.898	1.78125	146.598	11.2206	5.34137	0.581103	1.6584	13.3	0.65	28.9245	0.0879921	1.00584	0.0466884	0.81193	0.0377885	0.807215	0.037569	H	Haramura et al., 1983 and Kimura et al., 2018
Y-791963	H5	161.078	0.479474	13.8134	2.05261	265.802	2.40082	141.291	12.4356	6.15742	0.664118	0.21821	16.3	0.62	28.4139	0.089265	1.0136	0.0541012	0.829889	0.0484222	0.818755	0.0477726	H	Haramura et al., 1983 and Kimura et al., 2018
Y-792771	H5	169.772	0.299671	12.8079	2.12103	278.296	1.00679	148.106	10.7918	4.97045	0.581103	1.30926	14.4	0.38	25.1311	0.0785281	1.00807	0.0445455	0.824399	0.0405871	0.817798	0.0402622	H	Haramura et al., 1983 and Kimura et al., 2018
Y-792935	H5	166.5	0.299671	13.8664	3.14733	257.996	1.93614	148.709	11.4351	5.78649	0.664118	1.48383	12.8	0.64	27.9032	0.0866888	1.03207	0.0481282	0.779284	0.0367864	0.755072	0.0356435	H	Haramura et al., 1983 and Kimura et al., 2018
Y-793167	H5	169.819	0.299671	12.7549	2.18945	273.48	1.08424	146.96	12.1497	4.97045	0.581103	1.30926	14.9	0.47	22.2496	0.0781821	0.999997	0.0501368	0.809911	0.0419849	0.809913	0.041985	H	Haramura et al., 1983 and Kimura et al., 2018
Y-793222	H5	169.632	0.299671	12.1728	2.18945	263.836	1.16169	144.789	11.578	5.26719	0.664118	1.39655	15.7	0.52	20.5718	0.0746959	0.986311	0.0478301	0.782211	0.0442878	0.793067	0.0449025	H	Haramura et al., 1983 and Kimura et al., 2018
Y-793251	H5	161.218	0.299671	12.8608	2.94207	279.74	1.08424	139.12	11.7209	5.34137	0.664118	1.44019	17.8	0.47	28.1585	0.0830365	0.997156	0.0509476	0.872647	0.0528322	0.875136	0.0529829	H	Haramura et al., 1983 and Kimura et al., 2018
Y-793409	H5	160.938	0.239737	13.39	3.14733	301.583	1.39402	140.146	11.4351	5.26719	0.664118	1.74568	16.3	0.55	21.4472	0.0866043	1.00625	0.0497916	0.942425	0.0484643	0.936568	0.0481631	H	Haramura et al., 1983 and Kimura et al., 2018
Y-793514	H5	162.527	0.299671	14.3956	2.46313	276.255	1.16169	138.276	12.0783	5.78649	0.747133	1.22198	15.8	0.48	22.9427	0.0921977	0.983123	0.0520781	0.854835	0.0465183	0.86951	0.0473169	H	Haramura et al., 1983 and Kimura et al., 2018
Y-793515	H5	163.976	0.41954	12.5432	2.18945	271.095	2.78805	142.859	9.9342	5.11882	0.581103	1.00377	14.1	0.47	25.1311	0.0796241	1.00673	0.042455	0.831456	0.0411463	0.825896	0.0408712	H	Haramura et al., 1983 and Kimura et al., 2018
Y-81012	H5	164.911	0.359606	16.5655	2.18945	252.006	1.23913	142.618	10.363	5.34137	0.664118	1.44019	14.6	0.44	21.2648	0.104561	0.999335	0.0440365	0.768528	0.0423639	0.769039	0.0423921	H	Haramura et al., 1983 and Kimura et al., 2018
Y-81016	H5	158.928	0.539409	10.7438	2.73681	282.294	2.47826	140.99	10.6489	4.89626	0.664118	0.916483	14.6	0.71	22.2496	0.0703676	1.02512	0.0469549	0.893304	0.0439588	0.871415	0.0428817	H	Haramura et al., 1983 and Kimura et al., 2018
Y-81030	H5	155.516	0.479474	10.5321	2.32629	310.861	1.93614	137.733	9.50539	4.82207	0.664118	1.3529	20.1	1.18	18.2739	0.0704946	1.02342	0.0428324	1.00529	0.0618465	0.982288	0.0604315	H	Haramura et al., 1983 and Kimura et al., 2018
Y-81124	H5	156.544	0.479474	9.94991	2.94207	291.018	2.7106	142.015	10.0771	4.52533	0.664118	0.392779	16.6	0.64	21.5566	0.0661604	1.0483	0.0451104	0.934934	0.0507417	0.89186	0.0484039	H	Haramura et al., 1983 and Kimura et al., 2018
Y-81132	H5	166.968	0.599343	10.2145	3.35259	274.526	2.78805	145.271	11.2206	5.56393	0.747133	0.698273	13.9	0.67	25.6783	0.0636798	1.00539	0.0470935	0.826892	0.0398359	0.822461	0.0396224	H	Haramura et al., 1983 and Kimura et al., 2018
Y-82026	H5	163.041	0.539409	9.47359	2.80523	275.453	2.47826	139.723	12.3642	4.89626	0.664118	0.960125	14.5	0.65	21.3742	0.0604829	0.99028	0.0531426	0.849666	0.0425562	0.858006	0.0429739	H	Haramura et al., 1983 and Kimura et al., 2018
Y-82041	H5	162.714	0.539409	8.30924	2.66839	282.098	2.47826	143.764	11.3636	4.30277	0.581103	0.610989	17.6	0.59	24.5475	0.0531559	1.02096	0.0489403	0.871912	0.0517583	0.854008	0.0506955	H	Haramura et al., 1983 and Kimura et al., 2018
Y-82053	H5	168.183	0.659277	13.6547	3.35259	275.29	2.09104	142.558	12.1497	5.56393	0.664118	1.30926	13.5	0.75	23.3439	0.0845112	0.979478	0.0506245	0.823202	0.03841	0.84045	0.0392148	H	Haramura et al., 1983 and Kimura et al., 2018
Y-82188	H5	166.921	0.659277	13.0196	3.55785	284.581	1.93614	141.472	12.9359	6.30579	0.664118	1.26562	13	0.54	17.6903	0.0811897	0.97937	0.0543078	0.857418	0.0372671	0.875479	0.0380521	H	Haramura et al., 1983 and Kimura et al., 2018
Y-8426	H5	157.245	0.41954	13.6547	3.14733	279.206	2.47826	135.864	11.2206	5.78649	0.830148	1.26562	13.7	0.89	27.3926	0.0903898	0.998421	0.0500054	0.892988	0.0416904	0.894401	0.0417564	H	Haramura et al., 1983 and Kimura et al., 2018
Y-86708	H5	169.632	0.479474	14.5544	3.62627	260.48	2.63316	143.945	12.793	5.48975	0.747133	1.22198	15.1	0.57	21.5201	0.0893103	0.98056	0.0528493	0.772262	0.0425953	0.787573	0.0434398	H	Haramura et al., 1983 and Kimura et al., 2018
Y-86748	H5	163.696	0.539409	14.1839	3.07891	283.803	2.40082	138.578	11.2921	5.11882	0.664118	1.26562	15.2	0.78	34.3228	0.0901933	0.978233	0.0483408	0.871922	0.0444323	0.891323	0.045421	H	Haramura et al., 1983 and Kimura et al., 2018
Y980160	H5	184.216	0.599343	11.5906	3.42101	220.144	3.02038	151.664	13.5791	6.00905	0.747133	1.17834	12.5	0.39	14.444	0.0654928	0.95135	0.0516559	0.601003	0.0324695	0.631738	0.0341299	H	Haramura et al., 1983 and Kimura et al., 2018
Y980275	H5	173.886	0.539409	9.10311	3.69469	264.749	2.7106	143.462	11.7924	5.86067	0.830148	0.654631	15.3	0.73	18.6386	0.0544931	0.953367	0.0475241	0.765717	0.0421037	0.803172	0.0441632	H	Haramura et al., 1983 and Kimura et al., 2018
Y980402	H5	167.482	0.479474	8.67971	3.01049	277.3	2.63316	142.015	11.9353	5.78649	0.664118	1.13469	17.3	0.54	19.1128	0.0539452	0.979834	0.0499393	0.832684	0.0494278	0.849822	0.050445	H	Haramura et al., 1983 and Kimura et al., 2018
Y980663	H5	160.283	0.659277	7.35658	2.25787	292.161	2.63316	138.819	11.7209	5.26719	0.747133	0.480063	14.2	0.33	16.4137	0.0477753	1.0008	0.0512448	0.916709	0.0423928	0.915978	0.0423591	H	Haramura et al., 1983 and Kimura et al., 2018
Y980948	H5	164.116	0.659277	10.2145	3.21575	268.7	2.94294	139	11.578	5.48975	0.664118	1.04741	15.5	0.91	20.973	0.0647862	0.978698	0.0494376	0.823404	0.0451931	0.841326	0.0461768	H	Haramura et al., 1983 and Kimura et al., 2018
Y981006	H5	167.155	0.599343	10.0028	2.66839	279.679	2.7106	142.98	12.65	5.26719	0.664118	0.960125	17.8	0.9	19.7693	0.0622902	0.988422	0.0530333	0.841471	0.0509559	0.851327	0.0515527	H	Haramura et al., 1983 and Kimura et al., 2018
Y981021	H5	162.808	0.599343	7.88584	2.59997	265.185	2.55571	138.638	12.3642	5.86067	0.664118	1.3529	15.5	0.73	20.8271	0.0504183	0.983998	0.0532189	0.819167	0.0455565	0.832489	0.0462973	H	Haramura et al., 1983 and Kimura et al., 2018
Y981036	H5	174.4	0.599343	9.36774	1.57367	242.375	2.78805	151.241	13.0074	5.78649	0.581103	0.785557	17.4	0.58	12.3285	0.0559118	1.0021	0.052266	0.698938	0.0477415	0.697474	0.0476414	H	Haramura et al., 1983 and Kimura et al., 2018
Y981253	H5	166.267	0.659277	7.72706	2.87365	290.952	2.63316	143.583	10.4345	5.26719	0.664118	1.09105	17.2	0.35	15.6842	0.0483754	0.997893	0.0439787	0.880064	0.0495013	0.881922	0.0496058	H	Haramura et al., 1983 and Kimura et al., 2018
Y981644	H5	161.265	0.719211	8.41509	2.32629	310.702	2.47826	137.975	11.7209	5.04463	0.664118	0.436421	17.2	0.23	18.6751	0.0543167	0.988657	0.0509328	0.96895	0.0510365	0.980068	0.0516221	H	Haramura et al., 1983 and Kimura et al., 2018
Y981907	H5	166.033	0.599343	10.2145	1.91577	279.248	2.47826	143.462	12.65	5.7123	0.747133	0.872841	16.2	0.39	16.9608	0.0640383	0.998459	0.0533917	0.84585	0.0466889	0.847156	0.046761	H	Haramura et al., 1983 and Kimura et al., 2018
Y982109	H5	160.657	1.07882	11.3789	1.23156	270.742	2.55571	138.879	12.793	5.7123	0.747133	1.26562	14.4	0.76	13.9698	0.073725	0.998902	0.0558016	0.847525	0.0428899	0.848457	0.042937	H	Haramura et al., 1983 and Kimura et al., 2018
Y982337	H5	179.962	0.659277	12.2257	2.73681	227.105	2.86549	152.025	13.2932	6.7509	0.830148	0.698273	11.8	0.39	17.3985	0.0707143	0.976159	0.0517637	0.634661	0.0313757	0.650162	0.032142	H	Haramura et al., 1983 and Kimura et al., 2018
Y982383	H5	167.295	0.719211	10.1087	3.14733	267.459	2.63316	139.663	12.2212	5.26719	0.664118	0.654631	16.6	0.32	17.7268	0.0628966	0.964685	0.0511926	0.804031	0.0474808	0.833465	0.049219	H	Haramura et al., 1983 and Kimura et al., 2018
Y982661	H5	163.415	0.599343	12.9666	3.14733	272.572	2.63316	140.568	13.0788	5.56393	0.747133	1.22198	16.1	0.45	18.8575	0.0825944	0.993984	0.0560858	0.838853	0.047144	0.84393	0.0474293	H	Haramura et al., 1983 and Kimura et al., 2018
Y982748	H5	180.196	0.719211	8.15046	3.28417	247.545	2.7106	151.664	11.7924	6.2316	0.747133	0.785557	14.4	0.4	10.7965	0.0470817	0.972573	0.0458599	0.690886	0.0382393	0.710369	0.0393177	H	Haramura et al., 1983 and Kimura et al., 2018
Y983056	H5	163.088	0.479474	9.20896	2.53155	293.563	2.47826	144.789	14.0079	5.56393	0.747133	1.00377	15.8	0.67	17.5444	0.0587765	1.02589	0.0601905	0.905267	0.0463583	0.882423	0.0451885	H	Haramura et al., 1983 and Kimura et al., 2018
Y983084	H5	164.07	0.599343	8.94434	3.21575	294.409	2.47826	141.231	13.3647	5.56393	0.747133	1.26562	16.5	0.7	23.5262	0.056746	0.994691	0.0570831	0.902445	0.0481225	0.907261	0.0483794	H	Haramura et al., 1983 and Kimura et al., 2018
Y983093	H5	166.594	0.899014	10.3733	2.73681	275.654	2.47826	142.799	12.2927	5.63812	0.747133	0.698273	16.3	0.67	21.0095	0.0648148	0.990496	0.0517087	0.832152	0.0468189	0.840137	0.0472682	H	Haramura et al., 1983 and Kimura et al., 2018
Y983247	H5	157.853	0.899014	9.89699	2.94207	299.509	2.47826	140.025	11.9353	4.6737	0.664118	1.17834	14.3	1.02	20.0611	0.0652629	1.02504	0.0529857	0.954236	0.0433488	0.930928	0.0422899	H	Haramura et al., 1983 and Kimura et al., 2018
Y983291	H5	165.192	1.13875	14.3427	3.01049	267.669	4.41441	138.638	14.937	5.11882	0.747133	0.960125	6.6	0.13	19.514	0.0903771	0.969797	0.0633655	0.814908	0.0191183	0.840287	0.0197137	H	Haramura et al., 1983 and Kimura et al., 2018
Y983482	H5	163.369	0.659277	8.25631	3.28417	287.473	3.25272	126.155	17.367	6.00905	0.830148	1.09105	13.3	0.31	21.2648	0.0526057	0.892325	0.0744959	0.884965	0.0389562	0.991751	0.0436569	H	Haramura et al., 1983 and Kimura et al., 2018
Y983569	H5	167.762	0.599343	10.4262	2.94207	289.727	2.55571	131.824	12.2927	5.04463	0.664118	1.00377	15.5	0.63	18.055	0.0646917	0.907999	0.0513485	0.868546	0.044211	0.956549	0.0486906	H	Haramura et al., 1983 and Kimura et al., 2018
Y983645	H5	169.679	0.599343	9.68529	3.14733	275.543	2.55571	134.959	13.2932	5.48975	0.830148	1.26562	14.9	0.53	22.2861	0.0594156	0.919098	0.0549009	0.816695	0.0420195	0.888583	0.0457182	H	Haramura et al., 1983 and Kimura et al., 2018
Y983911	H5	163.415	0.599343	8.94434	2.05261	275.123	2.78805	136.588	12.5071	5.7123	0.747133	1.13469	12.8	0.88	36.8031	0.0569733	0.96584	0.0536339	0.846706	0.0374809	0.876652	0.0388065	H	Haramura et al., 1983 and Kimura et al., 2018
Y983935	H5	187.956	0.659277	9.10311	1.98419	202.581	2.7106	153.473	14.4368	6.52835	0.830148	0.741915	11.9	0.95	20.28	0.0504139	0.943544	0.0538258	0.542052	0.030296	0.574485	0.0321087	H	Haramura et al., 1983 and Kimura et al., 2018
Y983936	H5	185.618	0.659277	8.41509	3.01049	211.614	2.55571	155.282	14.5082	6.45416	0.664118	1.17834	8.8	0.23	17.1432	0.0471903	0.966687	0.0547733	0.573351	0.0226858	0.593109	0.0234676	H	Haramura et al., 1983 and Kimura et al., 2018
Y983955	H5	159.442	0.539409	11.5906	3.28417	281.624	2.63316	137.552	12.0783	5.26719	0.747133	1.3529	8.2	0.72	25.3135	0.075669	0.996901	0.0530858	0.888309	0.0246096	0.89107	0.0246861	H	Haramura et al., 1983 and Kimura et al., 2018
A-880852	H5-6, breccia	162.2	0.719211	12.2257	3.14733	275.386	2.86549	140.146	13.4362	5.78649	0.747133	1.17834	14.9	0.68	25.277	0.0784582	0.998424	0.0580499	0.853866	0.043957	0.855214	0.0440264	H	Haramura et al., 1983 and Kimura et al., 2018
A-87128	H6	165.752	0.599343	17.3065	3.42101	261.047	2.55571	145.633	12.0068	5.78649	0.747133	1.61476	14.5	0.72	25.6418	0.108684	1.01528	0.0507626	0.792058	0.0418602	0.780136	0.0412301	H	Haramura et al., 1983 and Kimura et al., 2018
A-87244	H6	166.126	0.719211	14.5544	3.42101	257.939	2.55571	144.487	12.5071	5.63812	0.664118	1.44019	12.5	0.51	23.125	0.091195	1.00503	0.0527587	0.780866	0.0360051	0.77696	0.035825	H	Haramura et al., 1983 and Kimura et al., 2018
A-87317	H6	161.312	0.599343	13.1783	2.80523	268.893	2.47826	142.316	12.5071	5.34137	0.664118	1.3529	15.1	0.24	18.6386	0.0850374	1.01947	0.0543333	0.838323	0.0447923	0.82231	0.0439368	H	Haramura et al., 1983 and Kimura et al., 2018
A-880853	H6	160.237	0.659277	15.8775	2.87365	258.254	2.78805	141.533	12.5071	6.00905	0.664118	1.3529	15.7	0.5	17.7632	0.103142	1.02066	0.0546979	0.810555	0.0468846	0.794148	0.0459356	H	Haramura et al., 1983 and Kimura et al., 2018
A-881151	H6	165.145	0.599343	11.6435	3.35259	286.412	2.63316	141.955	13.0074	5.34137	0.747133	1.13469	16.4	0.91	8.17036	0.0733896	0.993279	0.0551951	0.872216	0.0475195	0.878118	0.047841	H	Haramura et al., 1983 and Kimura et al., 2018
A-881177	H6	163.555	0.599343	12.8608	3.21575	285.218	2.78805	140.206	11.8639	5.56393	0.747133	1.04741	15.7	0.84	13.2404	0.0818499	0.990575	0.050832	0.877021	0.0459333	0.885365	0.0463703	H	Haramura et al., 1983 and Kimura et al., 2018
A-881208	H6	167.248	0.599343	13.3371	3.42101	261.563	3.09783	145.211	11.9353	5.26719	0.747133	0.785557	14.5	0.74	13.6781	0.0830072	1.00329	0.0500091	0.786524	0.0414858	0.783948	0.0413499	H	Haramura et al., 1983 and Kimura et al., 2018
A-881213	H6	169.165	0.599343	8.41509	2.59997	269.957	2.78805	145.754	12.2212	5.11882	0.664118	1.30926	14.5	0.45	14.3346	0.0517803	0.995627	0.0506268	0.802569	0.0410158	0.806094	0.041196	H	Haramura et al., 1983 and Kimura et al., 2018
A-881237	H6	165.238	0.599343	13.8664	3.55785	264.65	3.02038	144.186	13.5077	5.34137	0.830148	1.52747	14.7	0.41	12.9121	0.0873509	1.00832	0.0572856	0.805489	0.0425696	0.798842	0.0422183	H	Haramura et al., 1983 and Kimura et al., 2018
A-881355	H6	166.033	0.599343	9.36774	2.73681	280.483	3.09783	140.809	13.2218	5.34137	0.664118	0.654631	15.2	0.33	22.8697	0.0587295	0.979992	0.0558048	0.849593	0.0438069	0.866939	0.0447013	H	Haramura et al., 1983 and Kimura et al., 2018
A-881429	H6	167.575	0.719211	9.57944	2.59997	276.191	2.78805	145.874	12.2927	5.86067	0.664118	1.22198	15.2	0.87	12.8391	0.0595039	1.0059	0.0514058	0.82889	0.0434036	0.824027	0.043149	H	Haramura et al., 1983 and Kimura et al., 2018
A-881465	H6	174.961	0.719211	12.3315	3.28417	243.067	2.7106	147.804	12.5071	5.63812	0.664118	1.26562	12.7	0.8	15.1735	0.0733655	0.976185	0.0500947	0.698687	0.0347341	0.715732	0.0355814	H	Haramura et al., 1983 and Kimura et al., 2018
A-881571	H6	178.233	0.659277	8.52094	2.87365	261.651	2.7106	152.146	12.2212	5.41556	0.747133	1.04741	15.5	0.82	6.20072	0.0497639	0.986413	0.048051	0.738299	0.0416137	0.748468	0.0421869	H	Haramura et al., 1983 and Kimura et al., 2018
A-881731	H6	167.949	0.659277	12.3845	2.87365	258.359	2.63316	144.789	11.7209	5.193	0.664118	1.3529	14	0.3	14.8817	0.0767564	0.996193	0.0489057	0.773649	0.039888	0.776605	0.0400405	H	Haramura et al., 1983 and Kimura et al., 2018
A-881746	H6	159.582	0.599343	9.10311	3.14733	313.703	2.63316	139	11.7924	5.26719	0.747133	1.04741	17.5	0.16	14.1157	0.0593773	1.00651	0.0517838	0.988626	0.0524743	0.982237	0.0521351	H	Haramura et al., 1983 and Kimura et al., 2018
A-881807	H6	167.388	0.719211	9.73821	2.12103	257.972	2.63316	144.729	11.8639	5.86067	0.664118	1.22198	14.7	0.32	17.0702	0.0605577	0.999115	0.049668	0.775076	0.0420228	0.775763	0.04206	H	Haramura et al., 1983 and Kimura et al., 2018
A-881889	H6	162.434	0.539409	9.52651	2.66839	253.109	2.55571	140.266	11.7924	5.41556	0.664118	1.04741	13.9	0.21	13.6051	0.0610483	0.997846	0.0508747	0.783663	0.0409479	0.785355	0.0410363	H	Haramura et al., 1983 and Kimura et al., 2018
A-882049	H6	160.611	0.539409	10.1087	2.32629	281.268	2.55571	139.543	11.0777	5.26719	0.664118	1.09105	14.5	1.05	18.3833	0.0655143	1.00397	0.0483339	0.880732	0.0432003	0.877253	0.0430297	H	Haramura et al., 1983 and Kimura et al., 2018
A-882076	H6	171.689	0.659277	10.1087	3.42101	268.261	2.63316	148.95	13.0074	5.86067	0.664118	0.305494	16.2	0.69	17.1067	0.061287	1.0025	0.0530913	0.785802	0.0451508	0.783842	0.0450382	H	Haramura et al., 1983 and Kimura et al., 2018
A-882083	H6	169.726	0.599343	10.0558	3.35259	263.405	2.63316	153.292	13.2932	5.93486	0.747133	0.785557	13.9	0.6	18.6021	0.0616713	1.04366	0.0548858	0.780504	0.0391886	0.747855	0.0375494	H	Haramura et al., 1983 and Kimura et al., 2018
A-9001	H6	164.303	0.83908	13.2313	3.48943	241.852	2.86549	136.226	11.8639	5.86067	0.747133	1.17834	14.5	0.78	21.0824	0.0838244	0.958075	0.0506006	0.74029	0.0422294	0.772685	0.0440773	H	Haramura et al., 1983 and Kimura et al., 2018
ALH-766	H6	161.732	0.479474	10.4792	2.94207	291.272	2.7106	143.824	10.4345	5.04463	0.581103	0.916483	16	0.45	28.7786	0.0674442	1.02759	0.0452116	0.90573	0.0473386	0.88141	0.0460675	H	Haramura et al., 1983 and Kimura et al., 2018
ALH-768	H6	164.537	0.479474	9.57944	3.28417	289.719	2.32337	142.075	12.5071	5.93486	0.747133	1.17834	16.4	0.48	19.4411	0.0606027	0.997795	0.0532683	0.885547	0.047695	0.887505	0.0478004	H	Haramura et al., 1983 and Kimura et al., 2018
ALH-77183	H6	162.901	0.41954	13.39	2.87365	256.033	2.7106	141.653	11.7209	5.63812	0.664118	0.392779	14.3	0.32	20.3894	0.0855605	1.00482	0.0504213	0.790442	0.0420054	0.786649	0.0418038	H	Haramura et al., 1983 and Kimura et al., 2018
ALH-77288	H6	167.108	0.539409	11.4847	3.48943	276.421	2.63316	147.563	11.578	5.7123	0.664118	0.698273	14	0.74	22.3591	0.0715384	1.02039	0.0485526	0.8319	0.0400889	0.815276	0.0392878	H	Haramura et al., 1983 and Kimura et al., 2018
ALH-78076	H6	162.387	0.479474	10.2675	2.94207	304.147	2.47826	141.05	11.2921	5.11882	0.664118	1.26562	15.5	0.91	23.6721	0.0658154	1.00371	0.0487304	0.941956	0.0456745	0.938472	0.0455056	H	Haramura et al., 1983 and Kimura et al., 2018
ALH-78115	H6	166.5	0.539409	10.9555	3.35259	260.98	2.63316	143.161	12.793	5.86067	0.664118	1.26562	13.7	0.61	22.3955	0.0684908	0.993563	0.0538434	0.788296	0.039373	0.793403	0.0396281	H	Haramura et al., 1983 and Kimura et al., 2018
MET-78006	H6	164.163	0.479474	12.2786	2.80523	294.769	2.47826	141.533	10.5774	5.11882	0.664118	1.22198	16.6	0.88	17.1432	0.0778555	0.996247	0.0451523	0.903033	0.0483866	0.906435	0.0485689	H	Haramura et al., 1983 and Kimura et al., 2018
Y-74014	H6	171.595	0.899014	11.326	3.21575	261.486	2.32337	147.08	11.5065	6.45416	0.830148	1.04741	14.8	0.57	21.1554	0.0687045	0.990458	0.046991	0.766375	0.0412714	0.773758	0.041669	H	Haramura et al., 1983 and Kimura et al., 2018
Y-74640	H6	157.479	0.359606	13.2313	3.35259	274.024	2.32337	135.924	10.2201	6.00905	0.498089	1.17834	13.7579	0.78	18.6386	0.087457	0.997382	0.0454787	0.875114	0.0418044	0.877411	0.0419141	H	Haramura et al., 1983 and Kimura et al., 2018
Y-790746	H6	176.924	0.599343	11.1143	3.55785	248.542	2.40082	151.06	12.4356	6.97346	0.996177	0.436421	13.6432	0.46	14.2616	0.0653897	0.986621	0.0492557	0.706499	0.0368996	0.716079	0.0374	H	Haramura et al., 1983 and Kimura et al., 2018
Y-790748	H6	172.717	0.599343	18.8413	1.77893	255.179	1.70381	149.674	12.8644	6.97346	0.913163	1.17834	13.2	0.37	16.1948	0.113551	1.00137	0.0521953	0.74303	0.0365705	0.742011	0.0365204	H	Haramura et al., 1983 and Kimura et al., 2018
Y-791088	H6	170.146	0.599343	14.1839	2.53155	273.105	1.31658	147.261	13.2932	5.78649	0.664118	0.305494	9.6	0.24	21.9578	0.0867739	1.00012	0.0547501	0.807244	0.0269986	0.807146	0.0269953	H	Haramura et al., 1983 and Kimura et al., 2018
Y-791106	H6	161.218	0.599343	9.89699	3.42101	267.438	2.7106	141.11	11.2206	4.74789	0.664118	0.349137	16.7	0.41	21.2283	0.0639005	1.01142	0.048773	0.83427	0.0495673	0.82485	0.0490076	H	Haramura et al., 1983 and Kimura et al., 2018
Y-791597	H6	163.836	0.479474	11.1143	2.46313	266.71	2.55571	143.945	11.4351	6.15742	0.664118	1.6584	15	0.49	24.1098	0.0706134	1.01525	0.0489108	0.818706	0.0438102	0.806409	0.0431521	H	Haramura et al., 1983 and Kimura et al., 2018
Y-791776	H6	159.255	0.41954	13.6547	1.77893	290.83	1.23913	134.959	9.07657	5.11882	0.664118	1.92025	15.1	0.66	25.3135	0.089249	0.979257	0.0399397	0.918427	0.0453708	0.937882	0.0463319	H	Haramura et al., 1983 and Kimura et al., 2018
Y-791845	H6	172.25	0.41954	13.39	1.71051	255.932	1.16169	149.251	10.2201	4.97045	0.664118	1.78932	16.1	0.54	21.739	0.0809168	1.00126	0.0415788	0.747247	0.044726	0.746308	0.0446698	H	Haramura et al., 1983 and Kimura et al., 2018
Y-791861	H6	159.816	0.359606	11.6435	2.53155	302.847	2.24593	143.523	10.2915	4.89626	0.581103	0.21821	17.9	0.47	21.9578	0.0758367	1.03773	0.045127	0.953019	0.0535952	0.918365	0.0516463	H	Haramura et al., 1983 and Kimura et al., 2018
Y-791933	H6	159.395	0.479474	9.79114	3.07891	276.27	2.7106	140.99	11.9353	4.82207	0.664118	0.174568	17	0.33	17.8362	0.0639401	1.02211	0.0524729	0.871677	0.0510348	0.852819	0.0499307	H	Haramura et al., 1983 and Kimura et al., 2018
Y-792770	H6	170.474	0.659277	10.9555	2.46313	278.819	1.23913	146.417	9.43392	5.7123	0.747133	1.26562	13.1	0.37	21.5566	0.0668945	0.992479	0.0387803	0.822551	0.0367712	0.828784	0.0370498	H	Haramura et al., 1983 and Kimura et al., 2018
Y-793283	H6	159.302	0.539409	10.9026	2.66839	303.539	2.24593	138.216	10.4345	5.04463	0.664118	0.785557	16.4	1.3	22.6144	0.0712399	1.00259	0.0459015	0.958277	0.0492624	0.955801	0.0491352	H	Haramura et al., 1983 and Kimura et al., 2018
Y-793337	H6	157.572	0.41954	17.8887	1.50525	272.975	1.47147	138.397	12.5786	5.11882	0.581103	0.741915	13.3	0.34	19.7693	0.118172	1.01492	0.0559406	0.871245	0.0403891	0.858435	0.0397953	H	Haramura et al., 1983 and Kimura et al., 2018
Y-793535	H6	168.604	0.539409	14.3427	2.46313	271.148	3.7174	146.055	11.8639	6.52835	0.830148	1.09105	14.5	0.43	24.4746	0.088548	1.00101	0.04931	0.808792	0.0411523	0.807979	0.0411109	H	Haramura et al., 1983 and Kimura et al., 2018
Y-82111	H6	165.378	0.539409	9.57944	2.94207	272.801	2.78805	151.422	11.7209	4.97045	0.664118	1.44019	15.6	0.57	22.6873	0.0602943	1.05803	0.049666	0.829593	0.0451376	0.784093	0.042662	H	Haramura et al., 1983 and Kimura et al., 2018
Y-86635	H6	162.995	0.539409	15.507	3.35259	272.099	2.40082	143.824	10.4345	5.04463	0.664118	1.22198	14.5	0.86	22.2132	0.0990311	1.01964	0.0448615	0.83956	0.0425684	0.823392	0.0417487	H	Haramura et al., 1983 and Kimura et al., 2018
Y-86796	H6	162.574	0.479474	9.42066	2.87365	294.439	2.55571	139.543	10.0057	4.97045	0.581103	1.22198	17.7	0.46	24.4381	0.0603179	0.991842	0.0431292	0.91084	0.0520973	0.918332	0.0525259	H	Haramura et al., 1983 and Kimura et al., 2018
Y980194	H6	170.614	0.719211	10.6379	2.53155	265.98	2.7106	144.97	12.2927	5.7123	0.747133	1.39655	14.2	0.85	18.6386	0.0649021	0.981861	0.0504904	0.784031	0.039826	0.798515	0.0405618	H	Haramura et al., 1983 and Kimura et al., 2018
Y980270	H6	167.529	0.719211	9.31481	3.42101	277.757	3.02038	141.533	12.1497	5.78649	0.664118	1.00377	14.3	0.68	20.0611	0.0578763	0.976233	0.0508223	0.833823	0.0408451	0.854123	0.0418395	H	Haramura et al., 1983 and Kimura et al., 2018
Y980412	H6	166.22	0.719211	11.8023	3.21575	282.858	2.7106	140.749	12.5786	5.63812	0.664118	1.00377	16.2	0.72	15.8665	0.0739093	0.97847	0.0530303	0.855822	0.0466364	0.874653	0.0476626	H	Haramura et al., 1983 and Kimura et al., 2018
Y980462	H6	165.192	0.359606	8.20339	2.94207	294.873	2.55571	142.799	12.793	5.41556	0.581103	0.829199	16.4	0.44	13.3133	0.0516917	0.998904	0.05427	0.897728	0.0475061	0.898713	0.0475582	H	Haramura et al., 1983 and Kimura et al., 2018
Y980478	H6	165.659	0.479474	6.82733	2.25787	294.545	2.63316	141.533	14.0079	5.56393	0.747133	1.00377	18.2	0.63	20.1341	0.0428995	0.987252	0.0592564	0.894201	0.0525714	0.905748	0.0532502	H	Haramura et al., 1983 and Kimura et al., 2018
Y981906	H6	143.316	0.539409	7.40951	2.66839	377.677	2.24593	120.848	10.506	4.59952	0.747133	0.872841	18.8	0.76	12.1826	0.053816	0.974393	0.051371	1.32533	0.0627708	1.36016	0.0644204	H	Haramura et al., 1983 and Kimura et al., 2018
Y982022	H6	171.549	0.899014	12.5432	2.94207	278.234	2.63316	144.91	10.8633	5.78649	0.747133	1.17834	12.5	0.25	14.6993	0.0761094	0.976104	0.0443763	0.815681	0.0348671	0.83565	0.0357207	H	Haramura et al., 1983 and Kimura et al., 2018
Y983054	H6	188.143	0.719211	8.57386	3.55785	222.107	2.78805	155.101	12.0783	6.52835	0.830148	1.13469	16.2	0.57	10.14	0.0474357	0.952607	0.0449877	0.593708	0.0412022	0.623246	0.0432521	H	Haramura et al., 1983 and Kimura et al., 2018
Y983099	H6	161.312	0.899014	8.73264	2.32629	300.92	2.55571	141.291	12.65	5.56393	0.747133	1.04741	14.8	0.2	22.9062	0.0563501	1.01213	0.0549543	0.938174	0.0439024	0.926931	0.0433763	H	Haramura et al., 1983 and Kimura et al., 2018
Y983125	H6	167.482	1.01888	8.52094	3.14733	268.153	2.86549	145.452	11.1492	5.7123	0.747133	1.00377	15.4	0.69	24.0734	0.0529584	1.00355	0.0466499	0.805216	0.0439993	0.802368	0.0438436	H	Haramura et al., 1983 and Kimura et al., 2018
Y983273	H6	163.415	0.599343	10.2145	2.94207	300.484	2.47826	134.899	13.865	5.04463	0.664118	1.26562	14.3	0.23	18.0915	0.0650641	0.953901	0.0594571	0.924755	0.0418732	0.969446	0.0438968	H	Haramura et al., 1983 and Kimura et al., 2018
Y983279	H6	163.696	0.539409	10.5321	2.53155	291.548	2.63316	134.658	12.5786	5.78649	0.830148	1.00377	14.7	0.27	21.3378	0.0669719	0.950563	0.053848	0.895718	0.0429707	0.942302	0.0452056	H	Haramura et al., 1983 and Kimura et al., 2018
Y-790199	H, melt breccia	175.054	0.659277	15.4012	2.87365	254.437	2.24593	149.312	12.8644	6.45416	0.830148	1.3529	13.8	0.47	23.3803	0.0915792	0.985615	0.0514984	0.73098	0.0377224	0.741648	0.0382729	H	Haramura et al., 1983 and Kimura et al., 2018
Y-791775	H, melt rock	179.775	0.83908	14.8719	2.66839	242.476	2.47826	153.412	13.3647	6.89927	0.830148	0.480063	10.5	0.42	24.6205	0.0861098	0.98609	0.0520961	0.678323	0.0279481	0.687892	0.0283423	H	Haramura et al., 1983 and Kimura et al., 2018
ALHA77011	L3	178.594	0.84	12.137	3.876	203.8	2.079	144.057	12.638	6.808	1.116	1.4	10.2	0.6	16.3155	0.0707393	0.932082	0.0495894	0.5739	0.0273292	0.615718	0.0293206	L	Kallemeyn, 1989
ALHA77015	L3	178.687	0.84	12.137	3.876	205.4	2.002	144.539	12.141	5.476	0.93	1.4	11.2	0.6	17.1185	0.0707023	0.934714	0.0476143	0.578103	0.0299929	0.618481	0.0320877	L	Kallemeyn, 1989
ALHA77167	L3	177.332	0.78	11.554	3.944	206	2.002	143.815	11.644	6.734	1.023	1.344	11.3	0.6	16.6075	0.0678206	0.937144	0.0460142	0.584224	0.030492	0.623409	0.0325371	L	Kallemeyn, 1989
ALHA77214	L3	176.35	0.66	12.19	3.332	207.7	2.541	136.821	12.07	6.068	0.651	1.176	11.8	0.6	20.9145	0.0719521	0.896526	0.0479632	0.592323	0.0320184	0.660687	0.0357138	L	Kallemeyn, 1989
ALHA77216	L3	184.296	0.6	11.925	3.332	223.7	2.464	148.157	11.857	6.66	1.116	1.12	11.3	0.6	20.9875	0.0673532	0.928953	0.0450854	0.610448	0.0293397	0.657135	0.0315837	L	Kallemeyn, 1989
ALHA77249	L3	172.751	0.72	11.713	3.604	215.9	2.002	138.147	11.36	6.364	1.023	1.344	11.7	0.7	16.0965	0.070577	0.924077	0.0460823	0.628536	0.0324084	0.680176	0.0350711	L	Kallemeyn, 1989
ALHA77260	L3	175.415	0.78	11.395	3.808	203.9	1.848	143.635	12.425	6.142	1.023	1.512	11.1	0.6	12.5195	0.067618	0.94619	0.049637	0.584585	0.0302795	0.617831	0.0320015	L	Kallemeyn, 1989
Esperance	L3	185.231	0.66	12.561	3.468	192.8	2.464	151.474	13.348	6.364	0.837	1.064	10.8	0.6	21.827	0.0705874	0.944954	0.0504986	0.52347	0.0279	0.553964	0.0295252	L	Kallemeyn, 1989
Hallingeberg	L3	183.221	0.66	11.872	3.604	219.7	2.618	144.539	16.046	6.734	1.116	0.896	12.9	0.6	24.236	0.0674473	0.911585	0.0613717	0.60305	0.0336905	0.66154	0.0369582	L	Kallemeyn, 1989
Inman	L3	186.586	0.72	11.978	3.74	183.8	2.541	148.217	14.058	3.774	0.93	1.12	9.7	0.4	23.1045	0.0668222	0.917923	0.0527984	0.495409	0.0248763	0.539706	0.0271006	L	Kallemeyn, 1989
Ioka	L3	182.239	0.9	11.183	2.924	207.7	2.541	145.504	12.993	6.512	1.023	1.176	12.4	0.5	24.1265	0.0638751	0.922612	0.0499624	0.573182	0.0325591	0.62126	0.0352901	L	Kallemeyn, 1989
Khohar	L3	184.156	0.66	12.084	3.536	215.5	2.695	149.062	12.638	6.586	0.93	1.512	12.5	0.5	22.411	0.0683032	0.935335	0.0480916	0.588519	0.0324801	0.629206	0.0347257	L	Kallemeyn, 1989
Mezö-Madaras	L3	184.997	0.78	10.282	3.536	216	2.772	148.398	14.271	7.326	1.023	1.512	12.4	0.6	21.9365	0.0578534	0.926939	0.0540588	0.587201	0.0320738	0.633485	0.0346018	L	Kallemeyn, 1989
Moorabie	L3	185.09	0.78	11.713	3.672	223.4	2.541	150.328	14.129	6.734	0.837	1.456	12.4	0.6	19.5275	0.0658718	0.938517	0.0534938	0.607012	0.0320576	0.646778	0.0341577	L	Kallemeyn, 1989
Ragland	L3	185.09	0.66	12.614	3.74	194.8	2.541	138.69	13.135	2.664	0.558	1.12	6.8	0.3	2.8105	0.0709389	0.86586	0.0497304	0.529301	0.01758	0.611301	0.0203035	L	Kallemeyn, 1989
RKPA80256	L3	176.864	0.78	11.342	3.672	241.9	2.464	141.826	13.348	6.808	0.93	1.12	12	0.6	31.244	0.0667521	0.926619	0.0528874	0.68785	0.0324664	0.742322	0.0350375	L	Kallemeyn, 1989
Villa Natamoros	L3	183.688	0.9	12.561	2.856	214.7	2.464	147.916	13.206	6.438	0.93	1.064	11.9	0.6	21.2065	0.0711801	0.930508	0.0503809	0.587826	0.0309998	0.631726	0.0333149	L	Kallemeyn, 1989
Hedjaz	L3	186.633	0.96	8.533	3.332	221	2.541	149.122	13.845	7.178	1.023	1.456	12.9	0.6	22.5205	0.0475915	0.923294	0.0519854	0.595528	0.0330746	0.645004	0.0358224	L	Kallemeyn, 1989
ALHA77304	L4	189.25	0.84	12.455	3.876	201.3	2.156	151.353	12.851	7.474	1.209	1.232	11.6	0.7	17.52	0.0685051	0.924147	0.0475857	0.53494	0.0293302	0.578847	0.0317375	L	Kallemeyn, 1989
Atarra	L4	184.997	0.84	9.328	3.672	214.4	2.618	149.966	14.697	7.696	1.116	1.288	14.1	0.6	19.6005	0.0524855	0.936732	0.0556724	0.582852	0.036471	0.622219	0.0389343	L	Kallemeyn, 1989
Bald Mountain	L4	180.089	0.78	11.766	3.944	235.2	2.541	144.418	12.993	6.142	1.116	1.12	12.6	0.7	29.5285	0.0680075	0.926663	0.0505589	0.656822	0.0334792	0.708803	0.0361288	L	Kallemeyn, 1989
Goodland	L4	185.418	0.9	12.031	3.536	214.9	2.541	148.76	13.206	5.698	0.744	1.344	12.5	0.5	24.236	0.0675408	0.92709	0.049911	0.582886	0.0322591	0.628726	0.034796	L	Kallemeyn, 1989
Rio Negro	L4	183.782	0.72	11.554	3.808	214	2.618	146.288	12.567	6.66	0.93	1.456	11.7	0.7	19.126	0.0654403	0.919798	0.0479188	0.585611	0.0304633	0.636674	0.0331195	L	Kallemeyn, 1989
Rupota	L4	184.763	0.72	11.342	3.468	218.9	2.464	147.313	13.348	6.956	0.744	1.568	12.4	0.5	23.944	0.0638983	0.921323	0.0506264	0.595838	0.0321143	0.64672	0.0348568	L	Kallemeyn, 1989
Saratov	L4	189.204	0.78	12.031	3.876	217.3	2.618	152.378	14.129	6.29	0.93	1.232	11.6	0.4	21.0605	0.0661893	0.930636	0.0523309	0.577602	0.0293374	0.620652	0.031524	L	Kallemeyn, 1989
Arapahoe	L5	186.399	0.72	12.084	3.876	220.9	2.695	149.604	12.993	6.882	0.744	1.176	13	0.7	23	0.0674811	0.927442	0.0488474	0.596005	0.0333728	0.642633	0.0359837	L	Kallemeyn, 1989
Ausson	L5	181.304	0.54	12.296	3.06	237.7	2.31	146.408	12.993	7.104	0.93	1.624	13.3	0.8	20.9145	0.0705945	0.933134	0.05022	0.659354	0.0351023	0.706601	0.0376177	L	Kallemeyn, 1989
Crumlin	L5	186.586	0.72	11.925	3.876	215.6	2.849	150.328	12.425	6.808	1.023	0.952	10.9	0.7	17.228	0.0665265	0.930994	0.0466652	0.581122	0.0279538	0.624195	0.0300257	L	Kallemeyn, 1989
Elenovka	L5	184.903	0.72	11.925	3.672	230.4	2.618	146.831	13.206	7.326	0.93	1.288	12.4	0.6	22.922	0.0671319	0.917609	0.0500498	0.626665	0.03209	0.682932	0.0349713	L	Kallemeyn, 1989
Etter	L5	185.605	0.72	12.137	3.74	206.3	2.31	150.629	13.49	5.994	0.651	1.344	11.5	0.6	21.024	0.0680673	0.937795	0.050933	0.558996	0.0296485	0.596075	0.0316151	L	Kallemeyn, 1989
Guibga	L5	184.763	0.66	12.455	3.4	230	2.387	146.951	13.064	6.66	1.023	1.12	14.4	0.7	21.9365	0.0701687	0.91906	0.0495492	0.626052	0.0372941	0.681187	0.0405785	L	Kallemeyn, 1989
Homestead	L5	185.978	0.78	12.031	3.808	222	2.695	149.906	12.638	7.03	1.209	1.512	13.1	0.7	21.316	0.0673371	0.931413	0.0476203	0.600327	0.0337056	0.644534	0.0361876	L	Kallemeyn, 1989
Honolulu	L5	183.922	0.72	11.978	3.944	224.4	2.156	149.062	12.496	7.992	1.302	0.896	12.8	0.8	23.3235	0.0677901	0.936524	0.0476117	0.613603	0.0333019	0.655192	0.0355591	L	Kallemeyn, 1989
Jhung	L5	186.306	0.78	12.508	3.808	220	2.618	148.459	13.135	7.03	0.93	1.624	12.8	0.7	18.615	0.0698839	0.920801	0.0494061	0.593874	0.0328758	0.644954	0.0357035	L	Kallemeyn, 1989
Knyahinya	L5	191.681	0.72	12.508	3.536	197.2	2.849	152.8	14.271	7.104	0.93	1.512	10.5	0.5	21.9	0.0679242	0.921153	0.0521737	0.5174	0.0262122	0.561687	0.0284559	L	Kallemeyn, 1989
Mabwe-Khoywa	L5	184.483	0.72	12.72	3.74	217.7	2.387	147.614	12.993	6.882	0.93	1.176	12.3	0.6	24.017	0.0717706	0.924612	0.0493548	0.593472	0.0319038	0.641861	0.0345051	L	Kallemeyn, 1989
Malakal	L5	188.736	0.84	11.342	3.4	223	2.156	150.026	13.135	7.03	0.93	0.952	11.8	0.5	15.695	0.0625533	0.918542	0.0487698	0.594221	0.0299171	0.646917	0.0325702	L	Kallemeyn, 1989
Messina	L5	187.427	0.66	12.137	3.332	215.3	2.849	150.147	12.78	6.808	1.023	1.288	10.6	0.6	18.688	0.0674052	0.9257	0.0477831	0.577709	0.0270624	0.624078	0.0292345	L	Kallemeyn, 1989
Mirzapur	L5	189.344	0.66	12.402	3.128	209.8	2.618	152.318	12.212	7.548	0.93	1.176	14.1	0.7	16.6075	0.0681799	0.929579	0.0451972	0.557253	0.0356337	0.599468	0.0383332	L	Kallemeyn, 1989
Shelburne	L5	189.017	0.78	12.296	3.604	208.3	2.695	151.112	12.851	6.808	0.93	1.288	14.1	0.7	16.3155	0.0677142	0.923815	0.0476445	0.554226	0.0356954	0.599932	0.0386391	L	Kallemeyn, 1989
Aïr	L6	184.67	0.72	13.462	3.672	217.8	2.618	150.388	13.348	7.252	0.93	1.512	14.1	0.6	23.6155	0.0758803	0.941032	0.050652	0.593144	0.0365356	0.630312	0.038825	L	Kallemeyn, 1989
ALHA77155	L6	186.913	0.78	11.713	3.672	215.3	2.464	148.941	12.709	7.03	1.023	1.12	13.4	0.6	15.768	0.0652294	0.92079	0.0476483	0.579298	0.034305	0.629131	0.0372561	L	Kallemeyn, 1989
ALHA77231	L6	184.296	0.66	11.554	3.332	219.6	2.387	147.554	12.425	6.734	1.116	1.288	12	0.6	17.812	0.0652578	0.925172	0.0472451	0.599259	0.0311572	0.647728	0.0336772	L	Kallemeyn, 1989
ALHA77270	L6	187.661	0.72	13.197	3.604	214	2.464	150.268	12.709	7.104	1.023	1.456	11.2	0.7	19.491	0.0732009	0.925289	0.0474584	0.573505	0.0285586	0.619812	0.0308645	L	Kallemeyn, 1989
ALHA77284	L6	188.97	0.72	12.19	3.264	204.5	2.464	151.775	12.638	6.734	0.93	1.008	12	0.6	18.834	0.067147	0.9281	0.0468664	0.54425	0.0303866	0.586414	0.0327406	L	Kallemeyn, 1989
ALHA77296	L6	187.942	0.84	12.508	3.876	211.2	2.695	150.75	13.916	5.92	0.837	1.232	12.6	0.6	17.52	0.0692756	0.926875	0.0518881	0.565157	0.0320805	0.609745	0.0346114	L	Kallemeyn, 1989
ALHA77297	L6	187.568	0.84	12.773	3.536	217.2	2.772	150.871	13.703	5.92	0.744	1.344	11.1	0.7	19.126	0.0708844	0.929466	0.0511957	0.582371	0.0283177	0.626566	0.0304667	L	Kallemeyn, 1989
ALHA78078	L6	180.603	0.78	12.402	3.944	224.1	2.695	147.675	13.206	5.476	0.651	1.4	13.2	0.7	22.0095	0.0714795	0.944859	0.0512415	0.624042	0.0349737	0.660461	0.0370147	L	Kallemeyn, 1989
ALHA78106	L6	185.558	0.78	12.508	3.468	216.4	2.772	151.534	13.916	5.55	0.651	1.232	12.9	0.7	21.4255	0.0701656	0.943663	0.0525547	0.586511	0.0332662	0.621525	0.0352522	L	Kallemeyn, 1989
Apt	L6	183.268	0.78	12.031	3.808	215.8	2.849	149.062	12.922	7.178	1.023	1.232	13.4	0.7	16.8995	0.0683332	0.939868	0.0494106	0.592194	0.0349874	0.630082	0.0372259	L	Kallemeyn, 1989
Aumale	L6	186.68	0.72	12.243	3.4	216.5	2.31	150.268	13.277	7.252	1.023	1.456	12.6	0.7	21.2065	0.0682663	0.930155	0.0498401	0.583256	0.0322973	0.627052	0.0347225	L	Kallemeyn, 1989
Bruderheim	L6	183.501	0.72	12.508	3.4	224.7	2.695	149.122	12.78	6.956	1.023	1.176	11.6	0.6	22.63	0.0709519	0.939051	0.0488054	0.615832	0.0302491	0.655802	0.0322124	L	Kallemeyn, 1989
Chantonnay	L6	185.231	0.72	12.985	3.74	211.3	2.618	150.509	12.922	6.66	1.023	1.4	11.7	0.6	19.3085	0.07297	0.938935	0.048887	0.5737	0.030225	0.611011	0.0321907	L	Kallemeyn, 1989
Cranganore	L6	184.903	0.84	12.296	3.672	214.9	2.387	148.82	12.425	7.4	1.023	1.456	12.9	0.6	18.323	0.0692204	0.930045	0.0470899	0.584506	0.0333839	0.628471	0.035895	L	Kallemeyn, 1989
Denver	L6	189.624	0.84	13.144	3.196	211	2.541	152.559	12.993	7.474	1.116	1.288	11.7	0.6	20.8415	0.0721522	0.929674	0.0480166	0.559611	0.0295247	0.601944	0.0317581	L	Kallemeyn, 1989
Girgenti	L6	182.987	0.72	11.766	3.332	235.1	2.695	143.876	12.922	6.66	0.93	1.344	11.7	0.7	23.6155	0.0669305	0.90856	0.0494863	0.646145	0.0305956	0.711175	0.0336748	L	Kallemeyn, 1989
Holbrook	L6	181.538	0.72	12.19	3.536	204.9	2.695	145.625	13.064	7.548	1.209	1.344	10.7	0.5	19.8195	0.0698958	0.926943	0.0504295	0.567639	0.0282039	0.612377	0.0304268	L	Kallemeyn, 1989
Karkh	L6	180.884	0.72	11.978	3.536	223.9	2.387	150.81	11.36	6.808	0.93	1.288	16.3	0.6	25.2215	0.0689287	0.963425	0.0440103	0.622519	0.0431202	0.646152	0.0447572	L	Kallemeyn, 1989
Kunashak	L6	186.773	0.72	12.826	3.604	217.6	2.695	150.75	12.993	6.882	1.116	1.456	12	0.7	20.002	0.0714813	0.932674	0.0487496	0.585926	0.030744	0.628222	0.0329633	L	Kallemeyn, 1989
Kuttippuram	L6	181.118	0.84	11.183	3.4	231	2.387	142.429	13.419	7.696	1.302	0.672	14.1	0.6	27.01	0.0642707	0.908706	0.0519201	0.64143	0.0372522	0.705872	0.0409948	L	Kallemeyn, 1989
Kyle	L6	179.528	0.66	11.289	3.74	213.1	2.387	139.293	11.36	5.476	0.744	1.064	12.2	0.5	21.827	0.0654543	0.896567	0.0443426	0.596964	0.0325177	0.665833	0.0362691	L	Kallemeyn, 1989
Kyushu	L6	185.277	0.72	12.402	3.604	219.2	2.618	149.062	12.922	6.808	0.837	0.952	11.2	0.6	21.2065	0.0696763	0.929672	0.0488746	0.594999	0.028926	0.640009	0.0311142	L	Kallemeyn, 1989
La Criolla	L6	185.09	0.78	11.819	3.604	219.6	2.464	150.629	14.2	7.104	0.837	1.176	12.3	0.5	19.5275	0.066468	0.940399	0.0537626	0.596687	0.031799	0.634503	0.0338144	L	Kallemeyn, 1989
Leedey	L6	188.456	0.72	11.607	3.536	221.1	2.618	150.388	12.922	7.4	1.023	1.008	12.1	0.6	23.433	0.0641101	0.922128	0.0480504	0.590034	0.0307234	0.639862	0.0333179	L	Kallemeyn, 1989
Louisville, dark	L6	183.595	0.78	11.819	3.74	228.2	2.695	147.253	12.78	6.734	1.023	1.008	13.1	0.8	21.9365	0.0670094	0.926807	0.0487806	0.625105	0.0341432	0.674472	0.0368396	L	Kallemeyn, 1989
Louisville, light	L6	190.372	0.78	11.766	3.74	206.5	2.772	153.464	12.78	7.104	1.023	1.064	12.3	0.6	17.6295	0.0643341	0.931512	0.047044	0.545525	0.0309168	0.585634	0.0331899	L	Kallemeyn, 1989
L'Aigle	L6	183.221	0.72	11.607	3.264	227.9	2.31	146.589	12.922	7.104	1.116	1.568	12.9	0.7	24.017	0.0659418	0.924515	0.0494232	0.625558	0.0336905	0.676633	0.0364413	L	Kallemeyn, 1989
Marion (Iowa)	L6	184.763	0.66	12.455	3.332	211.7	2.772	146.348	13.774	7.548	1.023	1.12	10.9	0.6	22.0095	0.0701687	0.915289	0.0522421	0.57624	0.0282295	0.629572	0.0308422	L	Kallemeyn, 1989
Maryville	L6	186.586	0.72	11.978	3.332	218.2	2.618	150.147	12.638	7.252	0.744	1.288	12.4	0.6	19.8195	0.0668222	0.929874	0.0474652	0.58813	0.0318006	0.632484	0.0341988	L	Kallemeyn, 1989
Minas Gerais	L6	183.782	0.72	12.773	4.08	223.1	2.695	149.725	14.2	7.104	1.023	1.624	13.4	0.5	19.3085	0.0723446	0.941409	0.0541455	0.610513	0.0348896	0.64851	0.037061	L	Kallemeyn, 1989
Modoc (1905)	L6	186.212	0.66	12.402	3.604	214	2.772	150.75	13.206	6.956	0.93	1.232	12.2	0.6	20.9145	0.0693265	0.935483	0.0496981	0.577968	0.0313505	0.617828	0.0335127	L	Kallemeyn, 1989
Nashville (stone)	L6	183.688	0.78	12.084	3.536	210	2.618	147.916	12.496	5.476	0.651	1.848	11.9	0.5	23.506	0.068477	0.930508	0.0476723	0.574958	0.0309998	0.617897	0.0333149	L	Kallemeyn, 1989
Nejo	L6	186.867	0.72	12.031	3.808	222.6	2.464	149.725	12.922	6.808	0.93	1.344	12.7	0.6	23.6155	0.0670171	0.925868	0.048459	0.599089	0.0325211	0.647057	0.035125	L	Kallemeyn, 1989
New Concord	L6	183.688	0.78	11.872	3.536	221.6	2.541	148.639	11.928	7.696	1.023	1.008	11.9	0.6	21.316	0.0672757	0.93506	0.0455054	0.606717	0.0309998	0.648854	0.0331527	L	Kallemeyn, 1989
Paranaiba	L6	187.988	0.84	11.501	3.06	208.6	2.849	150.509	13.632	7.104	1.023	1.288	13	0.5	22.5205	0.0636825	0.925162	0.0508165	0.558061	0.0330907	0.603203	0.0357674	L	Kallemeyn, 1989
Patrimonio	L6	186.212	0.66	10.918	3.196	215.1	2.541	147.011	13.064	6.734	0.93	1.176	11.4	0.4	22.5205	0.061031	0.912283	0.0491637	0.580939	0.0292947	0.636797	0.0321115	L	Kallemeyn, 1989
Peetz	L6	182.239	0.66	12.349	2.788	223.9	2.618	145.685	12.141	6.956	1.023	1.12	12.3	0.7	21.316	0.0705351	0.923759	0.0466862	0.617888	0.0322965	0.668885	0.0349621	L	Kallemeyn, 1989
Putinga	L6	182.052	0.78	12.455	3.536	224.2	2.618	146.65	12.78	7.03	1.023	1.512	11.5	0.7	18.104	0.0712136	0.930832	0.0491938	0.619352	0.030227	0.665374	0.0324731	L	Kallemeyn, 1989
Ramsdorf	L6	182.426	0.78	12.72	3.536	235.7	2.541	148.338	13.206	6.734	1.023	1.008	12.5	0.7	14.1255	0.0725797	0.939619	0.0507294	0.649786	0.0327881	0.691542	0.0348951	L	Kallemeyn, 1989
Segowlie	L6	182.52	0.96	12.19	3.468	214.5	2.541	146.77	11.857	7.104	1.209	1.12	12.2	0.4	23.0315	0.0695199	0.929212	0.0455241	0.591038	0.0319848	0.636064	0.0344214	L	Kallemeyn, 1989
Sultanpur	L6	186.493	0.96	10.971	3.468	224.4	2.695	145.986	12.425	6.66	0.93	1.008	12	0.6	19.637	0.061235	0.904559	0.0466886	0.605145	0.0307902	0.668994	0.0340389	L	Kallemeyn, 1989
Tathlith	L6	184.343	0.84	12.72	3.536	225.5	2.541	146.831	13.348	7.326	1.023	1.176	11.4	0.6	24.017	0.0718252	0.920401	0.0507419	0.615203	0.0295919	0.668408	0.032151	L	Kallemeyn, 1989
Tourinnes-la-grose	L6	185.932	0.72	11.872	3.74	219.8	2.618	148.639	13.277	6.956	1.116	1.456	11.6	0.7	18.25	0.0664639	0.923777	0.0500406	0.594528	0.0298536	0.643583	0.0323169	L	Kallemeyn, 1989
Tuan Tuc	L6	188.689	0.78	12.614	4.08	210.2	2.695	152.378	13.277	6.808	1.023	1.512	11.8	0.7	17.6295	0.0695858	0.933172	0.0493093	0.560252	0.0299245	0.600373	0.0320676	L	Kallemeyn, 1989
Valdinizza	L6	190.372	0.72	12.243	3.808	208.3	2.541	154.187	13.703	7.548	1.023	1.176	12.1	0.5	18.5055	0.0669422	0.935904	0.0504416	0.55028	0.0304141	0.587966	0.032497	L	Kallemeyn, 1989
Vouillé	L6	187.755	0.66	10.971	3.332	215.2	2.772	150.448	12.993	6.808	1.023	1.344	11.2	0.4	25.2215	0.0608235	0.925942	0.0484948	0.576434	0.0285444	0.622538	0.0308274	L	Kallemeyn, 1989
Wethersfield (1971)	L6	184.249	0.72	11.978	3.4	225	2.618	148.579	12.922	7.77	1.023	1.008	12.5	0.6	19.929	0.0676697	0.931835	0.0491474	0.614151	0.0324637	0.659077	0.0348384	L	Kallemeyn, 1989
Wethersfield (1982)	L6	189.297	0.78	12.137	4.148	210.3	2.772	153.162	13.774	5.994	0.837	1.12	11.7	0.6	20.9875	0.0667395	0.934962	0.0509909	0.558719	0.0295757	0.597585	0.0316331	L	Kallemeyn, 1989
Wickenburg (stone)	L6	188.736	0.72	12.137	3.196	208.3	2.772	152.499	13.206	7.104	1.209	1.4	10.9	0.5	18.615	0.0669379	0.933679	0.0490334	0.55505	0.0276353	0.594476	0.0295983	L	Kallemeyn, 1989
A-87153	L3	183.702	0.659277	11.9611	3.62627	219.068	2.78805	155.644	12.3642	6.7509	0.830148	1.17834	11.6	0.32	16.4137	0.0677753	0.979048	0.0471657	0.599741	0.030216	0.612576	0.0308626	L	Haramura et al., 1983 and Kimura et al., 2018
A-87154	L3	172.25	0.659277	13.8664	3.55785	243.695	2.78805	148.648	11.6495	6.37997	0.830148	1.13469	12.1	0.66	26.5901	0.0837953	0.997213	0.047394	0.711517	0.033614	0.713506	0.0337079	L	Haramura et al., 1983 and Kimura et al., 2018
A-87155	L3	175.896	0.599343	13.7605	3.35259	241.368	2.63316	145.633	11.7924	6.15742	0.747133	1.22198	12.8	0.65	28.6692	0.081432	0.956735	0.0469811	0.690117	0.0348215	0.721325	0.0363962	L	Haramura et al., 1983 and Kimura et al., 2018
A-87166	L3	179.588	0.659277	17.2006	3.48943	216.718	2.78805	150.819	12.5071	6.7509	0.830148	1.83297	11.5	0.25	31.5872	0.0996969	0.970431	0.0488038	0.606897	0.0306417	0.625389	0.0315753	L	Haramura et al., 1983 and Kimura et al., 2018
A-87180	L3	182.346	0.539409	16.4597	1.77893	210.273	2.78805	156.307	11.4351	6.82509	0.830148	0.872841	14.4647	0.32	24.9488	0.0939594	0.99053	0.0439458	0.579941	0.0379582	0.585485	0.0383211	L	Haramura et al., 1983 and Kimura et al., 2018
A-87200	L3	184.964	0.779146	13.3371	3.42101	199.624	2.63316	160.408	12.4356	5.193	0.747133	1.3529	9.4	0.29	25.2406	0.0750568	1.00213	0.0471147	0.542779	0.0243183	0.541625	0.0242666	L	Haramura et al., 1983 and Kimura et al., 2018
A-87220	L3	182.627	0.659277	16.6185	3.48943	200.436	2.86549	154.739	13.2932	6.2316	0.830148	1.87661	10.4	0.31	28.7057	0.0947201	0.979088	0.0510085	0.551961	0.0272497	0.56375	0.0278317	L	Haramura et al., 1983 and Kimura et al., 2018
A-87222	L3	176.784	0.539409	16.1421	3.01049	228.711	2.55571	152.267	10.7918	5.48975	0.664118	1.78932	12.5	0.48	33.7392	0.095046	0.995287	0.0427788	0.650642	0.0338345	0.653723	0.0339947	L	Haramura et al., 1983 and Kimura et al., 2018
A-87318	L3	183.375	0.83908	15.6129	3.01049	204.698	2.7106	157.091	11.0062	5.63812	0.664118	1.30926	9.8	0.4	29.9823	0.0886257	0.989915	0.0420606	0.561399	0.0255729	0.567118	0.0258334	L	Haramura et al., 1983 and Kimura et al., 2018
A-87319	L3	185.572	1.07882	17.7828	3.07891	186.055	2.94294	157.211	13.6506	6.08323	0.747133	1.30926	8	0.32	31.0036	0.0997481	0.978947	0.0515485	0.504227	0.0206287	0.515071	0.0210723	L	Haramura et al., 1983 and Kimura et al., 2018
A-880938	L3	177.906	0.599343	10.3733	3.48943	258.098	2.78805	144.427	11.1492	5.78649	0.664118	1.17834	14.1	0.72	18.3104	0.0606936	0.938092	0.0439166	0.729612	0.0379247	0.777762	0.0404275	L	Haramura et al., 1983 and Kimura et al., 2018
A-881124	L3	185.946	0.779146	12.702	3.76311	210.739	2.47826	155.824	13.865	6.2316	0.747133	1.22198	10.7	0.49	12.9121	0.0711053	0.968359	0.0522529	0.569976	0.0275354	0.5886	0.0284351	L	Haramura et al., 1983 and Kimura et al., 2018
A-881125	L3	182.206	0.899014	13.3371	3.69469	219.631	2.47826	155.041	13.9365	6.52835	0.747133	1.09105	11	0.51	18.055	0.0761929	0.983261	0.0536001	0.606218	0.0288883	0.616538	0.0293801	L	Haramura et al., 1983 and Kimura et al., 2018
A-881140	L3	183.281	0.599343	14.8719	3.01049	214.882	2.86549	154.196	12.8644	6.2316	0.664118	1.26562	10.9	0.48	17.5809	0.0844627	0.97217	0.0491868	0.589632	0.0284578	0.60651	0.0292724	L	Haramura et al., 1983 and Kimura et al., 2018
A-881181	L3	180.523	0.719211	10.1087	3.21575	235.127	3.02038	151.603	13.1503	5.63812	0.747133	0.741915	11.6	0.47	18.5292	0.0582877	0.970424	0.051048	0.655037	0.030748	0.675001	0.0316852	L	Haramura et al., 1983 and Kimura et al., 2018
A-881183	L3	184.73	0.599343	13.8664	3.83153	205.452	2.78805	156.066	12.8644	5.86067	0.830148	0.960125	8.7	0.31	18.4563	0.078134	0.976238	0.048801	0.559333	0.0225359	0.572947	0.0230844	L	Haramura et al., 1983 and Kimura et al., 2018
A-881185	L3	186.086	0.719211	18.365	4.10521	202.3	3.02038	154.86	12.1497	6.2316	0.913163	1.57111	9	0.33	9.77525	0.102729	0.961637	0.0457541	0.54674	0.0231431	0.568551	0.0240664	L	Haramura et al., 1983 and Kimura et al., 2018
A-881190	L3	184.871	0.779146	14.7132	3.55785	207.465	3.09783	156.729	11.9353	5.78649	0.913163	0.829199	10.3	0.4	24.9488	0.0828427	0.979644	0.0452421	0.564384	0.0266601	0.576111	0.0272141	L	Haramura et al., 1983 and Kimura et al., 2018
A-881244	L3	178.093	1.37849	10.1616	3.83153	187.862	3.02038	150.397	12.4356	4.6737	0.830148	1.26562	9.9	0.19	21.8119	0.0593926	0.975843	0.0489325	0.530506	0.0266	0.543639	0.0272585	L	Haramura et al., 1983 and Kimura et al., 2018
A-881324	L3	182.58	0.659277	10.1087	3.21575	231.492	3.17528	156.126	12.5786	6.08323	0.747133	1.39655	13.1	0.16	14.444	0.0576311	0.988117	0.0482785	0.637648	0.0343329	0.645317	0.0347458	L	Haramura et al., 1983 and Kimura et al., 2018
A-881436	L3	188.049	0.899014	8.99726	3.01049	213.837	3.17528	157.272	15.3659	6.89927	0.913163	1.44019	10.8	0.42	15.7206	0.0498029	0.96642	0.0572613	0.571886	0.0274818	0.591756	0.0284367	L	Haramura et al., 1983 and Kimura et al., 2018
A-881437	L3	183.188	0.659277	10.2675	3.01049	237.535	2.78805	147.563	13.4362	6.89927	0.913163	0.829199	10.6	0.47	13.2039	0.0583421	0.930823	0.0513991	0.652123	0.0276887	0.700588	0.0297464	L	Haramura et al., 1983 and Kimura et al., 2018
A-881498	L3	171.268	0.599343	12.1728	3.48943	262.4	2.47826	145.874	12.2212	5.26719	0.664118	0.654631	15.6	0.7	11.9273	0.0739823	0.984213	0.050005	0.770523	0.0435854	0.782882	0.0442845	L	Haramura et al., 1983 and Kimura et al., 2018
A-881622	L3	182.393	0.659277	9.79114	3.35259	230.614	3.17528	152.025	13.0074	6.15742	0.664118	1.39655	11.3	0.49	14.7723	0.0558779	0.96315	0.0499755	0.635881	0.0296458	0.66021	0.03078	L	Haramura et al., 1983 and Kimura et al., 2018
A-881623	L3	181.131	0.659277	11.1143	3.83153	228.389	2.78805	154.558	13.5077	6.37997	0.830148	0.872841	11.1	0.73	15.6112	0.0638709	0.986019	0.0522593	0.634133	0.029324	0.643124	0.0297398	L	Haramura et al., 1983 and Kimura et al., 2018
A-881636	L3	186.553	0.539409	10.4262	3.01049	224.319	2.7106	152.87	12.65	5.86067	0.581103	1.26562	11.8	0.47	13.4592	0.0581755	0.946901	0.0475187	0.60473	0.0302672	0.638641	0.0319644	L	Haramura et al., 1983 and Kimura et al., 2018
A-881637	L3	183.936	0.719211	11.8023	3.55785	221.199	3.09783	155.282	13.7935	6.82509	0.664118	1.3529	10.6	0.3	21.046	0.0667907	0.975531	0.0525516	0.604804	0.0275761	0.619974	0.0282678	L	Haramura et al., 1983 and Kimura et al., 2018
A-881643	L3	183.562	0.719211	8.94434	3.21575	227.609	2.94294	152.689	14.7941	6.15742	0.747133	0.916483	11.8	0.57	24.8758	0.0507203	0.961195	0.0564784	0.623599	0.0307605	0.648775	0.0320023	L	Haramura et al., 1983 and Kimura et al., 2018
A-881695	L3	186.273	0.719211	8.36216	3.35259	220.539	2.86549	156.186	13.0788	6.30579	0.747133	1.22198	10.4	0.4	19.8423	0.0467288	0.968902	0.0492035	0.595435	0.0267163	0.614545	0.0275738	L	Haramura et al., 1983 and Kimura et al., 2018
A-881709	L3	187.441	0.719211	11.6964	3.35259	211.212	2.94294	155.463	13.3647	6.45416	0.913163	0.567347	11.6	0.29	21.046	0.0649537	0.958401	0.0499655	0.566697	0.0296132	0.591294	0.0308986	L	Haramura et al., 1983 and Kimura et al., 2018
A-881770	L3	188.844	1.19869	12.9137	3.69469	208.459	3.02038	154.136	13.4362	6.60253	0.830148	1.00377	9.7	0.48	20.3529	0.071181	0.943166	0.0498597	0.555156	0.0245789	0.58861	0.02606	L	Haramura et al., 1983 and Kimura et al., 2018
A-881915	L3	188.61	0.719211	11.2201	3.69469	197.003	3.17528	158.598	14.5082	6.45416	0.747133	0.916483	9.6	0.28	16.5231	0.0619224	0.971674	0.0539046	0.525298	0.0243556	0.540611	0.0250656	L	Haramura et al., 1983 and Kimura et al., 2018
A-881919	L3	185.244	0.659277	8.57386	2.46313	224.798	2.94294	152.689	13.1503	6.15742	0.747133	0.960125	12.4	0.22	19.2222	0.0481778	0.952463	0.049747	0.610302	0.0320309	0.640762	0.0336296	L	Haramura et al., 1983 and Kimura et al., 2018
A-881967	L3	181.879	0.719211	9.15604	3.07891	219.104	3.02038	147.623	13.1503	6.37997	0.664118	1.09105	11.9	0.34	24.1828	0.0524011	0.937905	0.0506675	0.605851	0.0313082	0.645962	0.033381	L	Haramura et al., 1983 and Kimura et al., 2018
A-881972	L3	159.723	0.83908	8.99726	3.07891	248.724	2.86549	136.045	11.7924	5.78649	0.747133	1.09105	17.5	0.49	17.3985	0.0586354	0.984244	0.0517383	0.783159	0.0524282	0.795696	0.0532675	L	Haramura et al., 1983 and Kimura et al., 2018
A-882038	L3	184.216	0.599343	9.47359	3.55785	220.327	3.02038	151.302	13.0788	6.7509	0.747133	1.22198	10.4	0.56	21.666	0.0535306	0.94908	0.0497528	0.601503	0.0270146	0.633775	0.028464	L	Haramura et al., 1983 and Kimura et al., 2018
ALH-77015	L3	169.492	0.779146	20.9054	3.62627	197.256	2.32337	146.477	11.578	6.52835	0.996177	1.09105	9	0.23	19.2222	0.128388	0.998638	0.0478697	0.585301	0.0254089	0.586099	0.0254436	L	Haramura et al., 1983 and Kimura et al., 2018
ALH-77214	L3	180.243	0.599343	14.131	3.28417	209.492	3.02038	149.854	11.7209	5.48975	0.664118	0.261852	11.3	0.51	22.2132	0.0816075	0.960722	0.0455701	0.58453	0.0299994	0.608428	0.0312259	L	Haramura et al., 1983 and Kimura et al., 2018
ALH-77216	L3	175.943	0.479474	13.6017	3.21575	239.44	3.02038	151	12.0783	5.26719	0.664118	0.261852	12.8	0.36	28.5233	0.080471	0.99173	0.0481072	0.684422	0.0348122	0.69013	0.0351026	L	Haramura et al., 1983 and Kimura et al., 2018
ALH-77249	L3	175.662	0.599343	13.1254	3.35259	215.605	2.86549	147.925	12.9359	5.78649	0.664118	0.480063	11.8	0.4	23.6357	0.0777769	0.973082	0.0516054	0.617276	0.0321438	0.634352	0.033033	L	Haramura et al., 1983 and Kimura et al., 2018
ALH-77252	L3	172.25	0.479474	10.3204	3.07891	269.212	2.86549	147.804	11.8639	5.63812	0.664118	0.349137	13.1	0.84	20.4259	0.0623667	0.991549	0.0482663	0.786021	0.036392	0.79272	0.0367021	L	Haramura et al., 1983 and Kimura et al., 2018
ALH-77260	L3	174.166	0.539409	12.4903	3.42101	204.357	2.86549	151.181	13.2932	5.26719	0.747133	1.09105	11.5	0.45	19.3681	0.0746492	1.00304	0.0534864	0.590098	0.0315956	0.588307	0.0314997	L	Haramura et al., 1983 and Kimura et al., 2018
ALH-78038	L3	181.598	0.599343	11.6964	3.55785	203.087	2.94294	148.648	13.6506	6.08323	0.747133	1.09105	10.7	0.36	17.5079	0.0670435	0.945877	0.0526763	0.56243	0.0281945	0.594612	0.0298078	L	Haramura et al., 1983 and Kimura et al., 2018
ALH-78041	L3	173.372	0.659277	10.9555	3.21575	217.364	2.86549	144.729	13.3647	4.74789	0.664118	0.174568	11.7	0.38	21.1189	0.0657763	0.964635	0.0540204	0.630532	0.0322924	0.653648	0.0334763	L	Haramura et al., 1983 and Kimura et al., 2018
Y-74024	L3	184.45	0.539409	8.52094	3.35259	211.499	2.32337	154.92	19.9399	6.82509	0.830148	1.00377	9.7	0.29	28.5962	0.0480867	0.970545	0.0757566	0.576671	0.0251644	0.594172	0.0259281	L	Haramura et al., 1983 and Kimura et al., 2018
Y-74191	L3	187.395	1.43842	15.2953	5.13152	202.534	2.7106	150.096	12.793	7.19602	1.07919	0.872841	8.5	0.32	18.2739	0.0849606	0.925545	0.0478399	0.54355	0.0217047	0.587276	0.0234508	L	Haramura et al., 1983 and Kimura et al., 2018
Y-74417	L3	180.757	0.539409	12.5962	3.55785	229.461	2.78805	150.518	11.8639	6.45416	0.581103	0.480063	12.6	0.43	24.6934	0.0725368	0.96223	0.0459946	0.638428	0.0333556	0.663488	0.0346648	L	Haramura et al., 1983 and Kimura et al., 2018
Y-74441	L3	182.159	0.779146	12.1728	3.48943	198.626	2.94294	151.422	11.5065	5.86067	0.498089	0.610989	9	0.25	23.0886	0.069559	0.960561	0.0442658	0.54838	0.023642	0.570896	0.0246127	L	Haramura et al., 1983 and Kimura et al., 2018
Y-791429	L3	183.375	0.659277	13.6017	2.59997	220.596	2.7106	158.116	13.0074	7.19602	0.913163	1.3529	8.2	0.37	19.8058	0.0772095	0.996375	0.049708	0.605	0.0213977	0.607201	0.0214756	L	Haramura et al., 1983 and Kimura et al., 2018
Y-791828	L3	186.507	0.659277	14.3956	3.83153	208.423	2.47826	156.608	12.3642	7.04765	0.830148	0.916483	10.8	0.44	20.28	0.0803437	0.970304	0.0464565	0.562018	0.0277091	0.579218	0.0285572	L	Haramura et al., 1983 and Kimura et al., 2018
Y-791835	L3	180.243	0.479474	11.4318	2.46313	203.264	2.78805	154.015	14.4368	5.41556	0.830148	0.523705	8.9	0.36	24.5475	0.0660195	0.987398	0.056129	0.567153	0.0236279	0.574391	0.0239294	L	Haramura et al., 1983 and Kimura et al., 2018
Y-791961	L3	180.056	0.479474	12.5962	3.62627	212.862	2.01359	152.568	10.8633	6.52835	0.747133	0.829199	10.2	0.44	31.7696	0.0728193	0.979135	0.0422796	0.594549	0.0271073	0.607219	0.0276849	L	Haramura et al., 1983 and Kimura et al., 2018
Y-793374	L3	175.943	0.41954	10.0028	2.39471	241.019	2.55571	151.905	12.0068	5.78649	0.664118	0.523705	11.5	0.52	25.7512	0.059179	0.99767	0.0478226	0.688935	0.0312766	0.690544	0.0313497	L	Haramura et al., 1983 and Kimura et al., 2018
Y-793375	L3	184.216	0.899014	13.6547	2.46313	214.048	1.8587	154.92	10.5774	6.15742	0.747133	0.610989	11.4	0.54	27.9762	0.0771559	0.971776	0.0402373	0.584362	0.0296122	0.601334	0.0304722	L	Haramura et al., 1983 and Kimura et al., 2018
Y-793396	L3	177.672	0.659277	14.7132	3.62627	206.08	2.40082	152.689	13.5791	6.2316	0.332059	1.61476	9.4	0.27	26.3348	0.0861991	0.993057	0.0535586	0.583329	0.0253164	0.587408	0.0254934	L	Haramura et al., 1983 and Kimura et al., 2018
Y-793408	L3	154.908	0.958949	20.7996	3.62627	240.411	2.16848	134.296	14.2223	5.41556	0.498089	1.57111	10.9	0.51	18.2009	0.139764	1.00179	0.0643389	0.780511	0.0336702	0.779117	0.0336101	L	Haramura et al., 1983 and Kimura et al., 2018
Y-793567	L3	162.808	0.83908	20.7996	3.83153	259.57	2.40082	140.628	12.3642	5.86067	0.249044	1.61476	12.8	0.49	27.2467	0.132983	0.998122	0.0532189	0.801822	0.0376208	0.80333	0.0376916	L	Haramura et al., 1983 and Kimura et al., 2018
Y-82055	L3	182.113	0.779146	13.1254	3.55785	222.247	2.40082	152.93	13.2932	7.64113	0.830148	0.960125	9.7	0.38	22.6509	0.075022	0.970373	0.0511525	0.613754	0.0254873	0.632493	0.0262655	L	Haramura et al., 1983 and Kimura et al., 2018
Y-82056	L3	185.572	0.83908	16.936	3.62627	206.77	2.55571	153.292	13.2218	6.60253	0.747133	1.30926	8.6	0.52	27.3561	0.0949982	0.954539	0.0499292	0.560368	0.0221758	0.587057	0.023232	L	Haramura et al., 1983 and Kimura et al., 2018
Y-82058	L3	181.926	0.83908	12.8079	3.55785	224.258	2.32337	149.07	13.0074	7.12183	0.830148	1.13469	10.4	0.36	23.3803	0.0732822	0.946857	0.0501039	0.619944	0.0273547	0.654739	0.02889	L	Haramura et al., 1983 and Kimura et al., 2018
Y-82095	L3	182.346	0.659277	14.131	3.48943	219.265	2.32337	154.015	12.65	6.89927	0.747133	1.00377	7.8	0.39	23.9639	0.0806661	0.976008	0.048615	0.604742	0.0204687	0.619607	0.0209719	L	Haramura et al., 1983 and Kimura et al., 2018
Y-86055	L3	186.553	0.599343	14.9778	3.69469	207.919	2.78805	160.046	12.9359	6.08323	0.830148	1.22198	11.5	0.47	22.8697	0.0835719	0.991352	0.0485926	0.560518	0.0294977	0.565408	0.029755	L	Haramura et al., 1983 and Kimura et al., 2018
Y-86705	L3	187.021	0.479474	14.9778	3.76311	205.722	2.78805	154.498	13.0074	6.2316	0.830148	1.44019	11.5	0.5	31.5872	0.0833631	0.954595	0.0487389	0.55321	0.029424	0.579523	0.0308235	L	Haramura et al., 1983 and Kimura et al., 2018
Y-86712	L3	183.655	0.599343	15.2424	3.62627	213.18	3.02038	151.422	13.2218	6.37997	0.913163	0.960125	11	0.22	34.1769	0.0863905	0.952737	0.0504502	0.58377	0.0286604	0.612729	0.0300822	L	Haramura et al., 1983 and Kimura et al., 2018
Y980448	L3	179.916	0.539409	8.78556	3.14733	227.458	3.02038	153.654	13.4362	6.97346	0.747133	0.916483	13.3	0.48	28.2315	0.0508295	0.98687	0.0523339	0.635814	0.0353733	0.644273	0.0358439	L	Haramura et al., 1983 and Kimura et al., 2018
Y981274	L3	181.225	0.659277	11.7494	3.48943	220.442	2.86549	153.654	14.2938	6.37997	0.747133	0.872841	12.9	0.22	23.7086	0.0674859	0.979743	0.0552723	0.611752	0.0340616	0.6244	0.0347659	L	Haramura et al., 1983 and Kimura et al., 2018
Y981278	L3	181.411	0.599343	12.7549	3.21575	232.551	2.86549	146.236	13.3647	5.78649	0.830148	0.741915	13.1	0.24	17.9091	0.0731862	0.931487	0.0516263	0.64469	0.0345541	0.692109	0.0370956	L	Haramura et al., 1983 and Kimura et al., 2018
Y981301	L3	185.385	0.599343	12.3845	2.94207	219.092	2.94294	157.091	13.5077	5.56393	0.664118	1.30926	12.8	0.27	13.1309	0.0695375	0.979182	0.0510602	0.594361	0.0330392	0.606997	0.0337416	L	Haramura et al., 1983 and Kimura et al., 2018
Y981302	L3	182.72	0.659277	8.62679	3.21575	234.59	2.94294	147.623	14.5797	6.15742	0.747133	0.698273	11.9	0.25	25.8606	0.0491448	0.933586	0.0559162	0.645684	0.031164	0.691617	0.033381	L	Haramura et al., 1983 and Kimura et al., 2018
Y981304	L3	185.525	0.659277	11.3789	3.48943	217.226	3.02038	150.096	14.5082	6.52835	0.747133	1.00377	11.1	0.29	24.584	0.063843	0.934872	0.0548009	0.588854	0.0286295	0.629876	0.030624	L	Haramura et al., 1983 and Kimura et al., 2018
Y981305	L3	181.084	0.659277	9.10311	3.62627	226.255	3.02038	151.603	14.6512	6.30579	0.830148	0.872841	11.6	0.28	30.7118	0.0523268	0.967418	0.056698	0.62837	0.0306528	0.649533	0.0316852	L	Haramura et al., 1983 and Kimura et al., 2018
Y981490	L3	180.851	0.659277	10.9026	3.07891	226.234	2.94294	153.533	11.7924	6.37997	0.830148	0.567347	17	0.21	19.8423	0.0627515	0.980998	0.0456939	0.629124	0.0449803	0.64131	0.0458515	L	Haramura et al., 1983 and Kimura et al., 2018
Y982042	L3	172.203	1.19869	11.3789	2.32629	246.679	2.86549	144.427	10.7918	6.82509	0.830148	1.3529	11.6	0.78	36.0371	0.068782	0.969158	0.0439168	0.720426	0.0322337	0.743352	0.0332595	L	Haramura et al., 1983 and Kimura et al., 2018
A-881381	L3.3	186.273	0.599343	11.1672	3.55785	214.186	3.09783	148.347	12.65	6.52835	0.830148	1.39655	10.1	0.45	24.2557	0.0624036	0.92027	0.0475903	0.578281	0.0259457	0.628382	0.0281935	L	Haramura et al., 1983 and Kimura et al., 2018
A-881494	L3.3	186.553	0.659277	10.6909	3.01049	213.835	3.02038	154.196	13.2932	6.30579	0.747133	0.872841	10	0.59	17.5079	0.0596521	0.955119	0.0499349	0.576466	0.0256502	0.603555	0.0268555	L	Haramura et al., 1983 and Kimura et al., 2018
A-8602	L4	181.832	0.779146	14.2368	3.48943	223.371	2.7106	149.493	12.4356	7.04765	0.913163	1.57111	11.3	0.59	30.2741	0.0815002	0.950026	0.0479262	0.617809	0.0297372	0.650307	0.0313015	L	Haramura et al., 1983 and Kimura et al., 2018
A-87008	L4	172.11	0.719211	14.2368	3.42101	257.814	2.55571	144.729	11.578	6.67672	0.830148	1.30926	13.1	0.82	27.8668	0.0861042	0.971709	0.0471416	0.753355	0.0364216	0.775289	0.037482	L	Haramura et al., 1983 and Kimura et al., 2018
A-87029	L4	176.971	0.599343	16.1951	3.55785	234.9	2.63316	146.477	12.5071	6.37997	0.664118	1.6584	15.1	0.66	26.5537	0.0952569	0.956435	0.0495257	0.667542	0.0408289	0.697948	0.0426887	L	Haramura et al., 1983 and Kimura et al., 2018
A-87034	L4	171.689	0.659277	14.9778	3.62627	251.965	2.63316	144.789	12.793	6.00905	0.664118	1.30926	12.6	0.68	30.0917	0.0908074	0.974495	0.0522162	0.738067	0.0351173	0.757383	0.0360364	L	Haramura et al., 1983 and Kimura et al., 2018
A-87074	L4	175.241	0.779146	17.624	3.76311	215.671	2.86549	148.226	12.0068	6.45416	0.747133	1.70204	11.4	0.5	29.7634	0.104685	0.977406	0.0480139	0.618945	0.0311287	0.633253	0.0318483	L	Haramura et al., 1983 and Kimura et al., 2018
A-87150	L4	185.525	0.719211	15.6658	4.03679	199.507	3.02038	160.588	12.793	6.67672	0.830148	1.04741	9.9	0.26	22.7238	0.0878954	1.00023	0.048322	0.540821	0.0255344	0.540698	0.0255286	L	Haramura et al., 1983 and Kimura et al., 2018
A-87312	L4	183.795	0.659277	11.0084	3.35259	213.323	3.02038	158.297	13.865	6.60253	0.913163	1.48383	10.6	0.18	23.1615	0.0623456	0.995232	0.0528642	0.583716	0.0275971	0.586512	0.0277294	L	Haramura et al., 1983 and Kimura et al., 2018
A-881090	L4	182.954	0.719211	15.4541	3.35259	208.686	3.02038	157.935	12.9359	6.97346	0.913163	1.39655	9.9	0.55	15.0641	0.0879261	0.997524	0.0495485	0.573653	0.0258932	0.575077	0.0259575	L	Haramura et al., 1983 and Kimura et al., 2018
A-881096	L4	180.757	0.599343	11.8552	3.42101	217.382	2.86549	154.92	12.2927	6.15742	0.747133	1.44019	10.8	0.41	16.5596	0.0682699	0.990372	0.0476571	0.604821	0.0285905	0.6107	0.0288684	L	Haramura et al., 1983 and Kimura et al., 2018
A-881225	L4	187.067	0.719211	10.8496	3.76311	212.446	3.25272	156.247	13.7935	6.37997	0.913163	1.00377	11.1	0.29	17.5079	0.0603716	0.965159	0.0516718	0.571147	0.0283934	0.591764	0.0294184	L	Haramura et al., 1983 and Kimura et al., 2018
A-881229	L4	183.375	0.659277	10.5321	3.55785	225.496	3.09783	150.156	13.6506	6.37997	0.830148	1.09105	12.6	0.25	16.8878	0.0597848	0.946214	0.0521661	0.618441	0.0328794	0.653595	0.0347484	L	Haramura et al., 1983 and Kimura et al., 2018
A-881241	L4	185.712	0.659277	8.67971	3.96837	219.443	3.25272	157.754	12.65	6.97346	0.747133	1.44019	12.3	0.26	15.6112	0.0486498	0.981585	0.047734	0.594264	0.0316926	0.605413	0.0322872	L	Haramura et al., 1983 and Kimura et al., 2018
A-881363	L4	189.218	0.659277	10.0558	4.03679	208.638	3.25272	156.066	13.7935	6.7509	0.830148	1.44019	11.4	0.28	18.2009	0.0553183	0.953086	0.0510846	0.554536	0.0288294	0.581831	0.0302485	L	Haramura et al., 1983 and Kimura et al., 2018
A-881478	L4	185.291	0.719211	12.8079	3.76311	220.879	3.02038	152.689	13.6506	6.45416	0.830148	1.30926	11.6	0.61	15.6842	0.0719511	0.952223	0.0516265	0.599512	0.0299568	0.629592	0.0314599	L	Haramura et al., 1983 and Kimura et al., 2018
A-881856	L4	186.086	0.719211	9.68529	3.69469	209.373	3.17528	152.809	13.4362	6.89927	0.913163	1.30926	10.4	0.32	20.5353	0.054177	0.948906	0.0505986	0.565856	0.0267432	0.596325	0.0281832	L	Haramura et al., 1983 and Kimura et al., 2018
A-882007	L4	183.982	0.479474	10.1087	3.69469	220.997	3.02038	156.669	14.0794	6.82509	0.664118	1.17834	13	0.63	19.2222	0.0571918	0.983994	0.0536271	0.6041	0.0338112	0.613926	0.0343611	L	Haramura et al., 1983 and Kimura et al., 2018
A-882055	L4	182.861	0.659277	8.83849	3.76311	217.596	3.17528	147.925	12.1497	6.82509	0.747133	1.04741	10.3	0.74	21.3013	0.0503122	0.934775	0.0465611	0.598451	0.0269532	0.640208	0.0288339	L	Haramura et al., 1983 and Kimura et al., 2018
A-882068	L4	186.273	0.599343	8.83849	3.42101	214.865	3.09783	152.99	13.4362	6.89927	0.747133	1.04741	10.4	0.3	17.1432	0.0493906	0.949075	0.0505478	0.580116	0.0267163	0.611244	0.0281498	L	Haramura et al., 1983 and Kimura et al., 2018
A-882097	L4	181.832	0.659277	6.40393	3.55785	236.395	2.86549	150.337	13.5791	6.60253	0.747133	1.44019	11.5	0.56	13.2768	0.0366599	0.955391	0.0523332	0.653831	0.0302636	0.68436	0.0316766	L	Haramura et al., 1983 and Kimura et al., 2018
A-882108	L4	176.083	0.719211	9.31481	3.35259	239.695	3.02038	149.372	13.7935	6.15742	0.581103	0.741915	11.7	0.39	20.0611	0.0550646	0.980255	0.0548953	0.684605	0.0317952	0.698395	0.0324357	L	Haramura et al., 1983 and Kimura et al., 2018
A-882119	L4	177.719	0.539409	9.26189	3.69469	235.683	2.86549	149.251	14.4368	6.52835	0.747133	1.04741	10.9	0.65	21.6296	0.0542477	0.970447	0.0569262	0.66695	0.0293485	0.68726	0.0302423	L	Haramura et al., 1983 and Kimura et al., 2018
ALH-77230	L4	175.662	0.539409	12.3315	3.48943	227.535	3.02038	154.317	13.0788	5.7123	0.747133	0.305494	12.1	0.67	27.7573	0.0730727	1.01513	0.0521756	0.65143	0.032961	0.64172	0.0324697	L	Haramura et al., 1983 and Kimura et al., 2018
B-7903	L4	181.785	0.599343	11.6435	3.62627	230.284	3.09783	154.739	12.2212	5.93486	0.830148	0.698273	11.6	0.5	22.6873	0.0666715	0.98362	0.047112	0.637094	0.0305346	0.647703	0.0310431	L	Haramura et al., 1983 and Kimura et al., 2018
Y-791545	L4	176.316	0.41954	12.0669	2.87365	244.414	2.47826	149.613	12.8644	6.7509	0.830148	1.57111	9.5	0.3	20.5353	0.0712392	0.980536	0.0511298	0.697157	0.0257824	0.710996	0.0262942	L	Haramura et al., 1983 and Kimura et al., 2018
Y-791630	L4	183.608	0.599343	12.014	3.55785	229.674	2.63316	151.362	11.7924	6.7509	0.747133	1.17834	9.9	0.46	21.9214	0.0681099	0.9526	0.0450076	0.629097	0.0258009	0.6604	0.0270847	L	Haramura et al., 1983 and Kimura et al., 2018
Y-791632	L4	184.497	0.599343	15.2424	2.73681	221.734	2.24593	152.146	12.3642	6.45416	0.747133	1.78932	11.9	0.7	20.1341	0.0859966	0.952925	0.0469626	0.604423	0.030864	0.634282	0.0323887	L	Haramura et al., 1983 and Kimura et al., 2018
Y-791633	L4	185.478	0.659277	12.702	3.01049	216.75	2.32337	155.221	13.0788	6.60253	0.830148	2.79309	12.3	0.58	23.6721	0.0712845	0.967042	0.0494143	0.587712	0.0317326	0.607742	0.032814	L	Haramura et al., 1983 and Kimura et al., 2018
Y-791634	L4	167.201	0.41954	16.4068	2.25787	264.701	1.39402	146.297	12.7215	6.2316	0.830148	1.26562	12.5	0.53	27.9397	0.102141	1.01107	0.053318	0.796183	0.0357736	0.787467	0.035382	L	Haramura et al., 1983 and Kimura et al., 2018
Y-791635	L4	180.243	0.719211	13.2842	3.01049	228.944	2.24593	149.915	12.1497	6.52835	0.747133	2.44396	13.3	0.72	25.6053	0.0767171	0.961109	0.0472373	0.638807	0.0353091	0.664656	0.0367378	L	Haramura et al., 1983 and Kimura et al., 2018
Y-791636	L4	182.019	0.539409	10.8496	2.32629	227.059	2.40082	151.844	13.2218	6.52835	0.747133	0.392779	12.5	0.51	25.3865	0.062046	0.963981	0.0509036	0.627364	0.0328614	0.650806	0.0340893	L	Haramura et al., 1983 and Kimura et al., 2018
Y-791637	L4	185.338	0.41954	9.10311	2.59997	219.262	2.47826	156.005	13.7221	7.04765	0.747133	1.22198	12.7	0.52	22.3955	0.0511259	0.972662	0.0518837	0.594973	0.0327893	0.611696	0.0337109	L	Haramura et al., 1983 and Kimura et al., 2018
Y-791644	L4	182.487	0.539409	10.6379	2.73681	227.238	2.47826	153.593	13.1503	6.89927	0.830148	1.6584	11.5	0.65	27.8668	0.0606795	0.972585	0.0504988	0.626249	0.030155	0.643902	0.031005	L	Haramura et al., 1983 and Kimura et al., 2018
Y-791661	L4	181.084	0.539409	14.0251	2.59997	222.625	2.78805	151.965	13.2218	6.97346	0.747133	1.57111	10.3	0.55	27.7209	0.0806199	0.969727	0.0511664	0.618287	0.0272176	0.637589	0.0280673	L	Haramura et al., 1983 and Kimura et al., 2018
Y-791669	L4	182.206	0.539409	13.1783	2.73681	229.496	2.09104	153.654	11.7924	6.2316	0.747133	1.09105	12.2	0.61	19.4775	0.0752858	0.974465	0.045354	0.633448	0.0320398	0.650047	0.0328794	L	Haramura et al., 1983 and Kimura et al., 2018
Y-791670	L4	188.236	0.599343	16.4068	3.01049	204.314	2.32337	155.945	12.2212	6.52835	0.830148	1.96389	10.7	0.68	19.4775	0.0907268	0.957316	0.0454975	0.545875	0.0272003	0.570214	0.0284131	L	Haramura et al., 1983 and Kimura et al., 2018
Y-791677	L4	185.104	0.479474	13.9722	3.62627	217.991	1.16169	154.015	12.2927	6.15742	0.498089	1.3529	11.3	0.36	17.9456	0.0785714	0.961467	0.0465379	0.592271	0.0292116	0.616007	0.0303823	L	Haramura et al., 1983 and Kimura et al., 2018
Y-791678	L4	178.326	0.479474	8.78556	2.66839	244.318	2.55571	151.603	13.6506	6.52835	0.664118	0.698273	10.9	0.64	30.6388	0.0512825	0.982379	0.0536429	0.689029	0.0292485	0.701388	0.0297731	L	Haramura et al., 1983 and Kimura et al., 2018
Y-791680	L4	182.674	0.539409	12.3315	2.80523	226.276	2.47826	155.221	12.3642	6.60253	0.664118	1.74568	10.7	0.54	26.5172	0.0702679	0.981889	0.0474313	0.622959	0.0280286	0.63445	0.0285456	L	Haramura et al., 1983 and Kimura et al., 2018
Y-791682	L4	179.402	0.599343	12.2257	2.87365	231.77	2.63316	153.231	13.7935	6.67672	0.664118	0.741915	11.6	0.59	30.42	0.0709354	0.98698	0.0538797	0.649725	0.0309403	0.658296	0.0313485	L	Haramura et al., 1983 and Kimura et al., 2018
Y-791695	L4	175.569	0.41954	12.702	1.57367	231.668	1.39402	154.317	17.2955	6.89927	0.830148	0.872841	13.9	0.28	26.6631	0.075308	1.01567	0.069034	0.663616	0.0378844	0.653377	0.0372999	L	Haramura et al., 1983 and Kimura et al., 2018
Y-791705	L4	182.113	0.539409	10.9555	2.80523	232.675	2.47826	152.99	12.7215	6.89927	0.664118	0.436421	11.6	0.66	28.5233	0.0626191	0.970756	0.0489524	0.642551	0.0304797	0.661908	0.0313979	L	Haramura et al., 1983 and Kimura et al., 2018
Y-791706	L4	179.074	0.41954	13.39	1.57367	214.004	1.47147	159.443	15.2229	6.60253	0.747133	0.698273	14.7	0.28	26.6631	0.0778331	1.02886	0.0595718	0.601017	0.0392805	0.584156	0.0381785	L	Haramura et al., 1983 and Kimura et al., 2018
Y-791708	L4	183.608	0.599343	12.0669	2.87365	225.57	2.55571	154.618	12.4356	6.89927	0.664118	0.610989	10.3	0.44	20.4988	0.0684099	0.973095	0.0474625	0.617855	0.0268434	0.634938	0.0275856	L	Haramura et al., 1983 and Kimura et al., 2018
Y-791709	L4	181.552	0.599343	12.2257	2.59997	234.114	2.63316	154.015	12.2212	6.45416	0.664118	0.654631	11	0.63	20.8271	0.0700952	0.98028	0.0471726	0.648522	0.0289925	0.661568	0.0295757	L	Haramura et al., 1983 and Kimura et al., 2018
Y-791710	L4	184.31	0.659277	13.8664	2.12103	217.656	1.54892	155.885	12.5786	6.97346	0.830148	2.00754	10.9	0.45	21.666	0.0783123	0.977332	0.0478254	0.593911	0.028299	0.607685	0.0289554	L	Haramura et al., 1983 and Kimura et al., 2018
Y-791840	L4	180.477	0.41954	13.2842	3.42101	241.583	1.08424	147.985	12.3642	5.93486	0.498089	1.30926	9.5	0.61	19.7693	0.0766178	0.947509	0.0480086	0.673199	0.0251881	0.710494	0.0265835	L	Haramura et al., 1983 and Kimura et al., 2018
Y-791925	L4	173.278	0.539409	11.4318	2.53155	217.712	2.01359	145.332	15.3659	6.97346	0.664118	2.35667	10.8	0.4	26.0065	0.0686731	0.969177	0.0621425	0.631883	0.0298245	0.651979	0.030773	L	Haramura et al., 1983 and Kimura et al., 2018
Y-792519	L4	172.998	0.599343	14.4485	2.87365	250.907	2.32337	147.623	11.578	6.2316	0.830148	1.78932	12.3	0.98	23.2709	0.0869359	0.986054	0.0468996	0.729407	0.0340218	0.739723	0.034503	L	Haramura et al., 1983 and Kimura et al., 2018
Y-793447	L4	175.989	0.599343	12.3845	2.94207	239.981	2.78805	145.754	12.0068	5.34137	0.664118	0.480063	11.8	0.33	24.3652	0.0732498	0.957018	0.0478099	0.685787	0.032084	0.716587	0.033525	L	Haramura et al., 1983 and Kimura et al., 2018
Y-794006	L4	181.879	0.41954	16.936	3.01049	216.986	1.39402	155.161	10.6489	6.37997	0.747133	1.78932	11.3	0.31	23.2709	0.0969269	0.985796	0.0410297	0.599995	0.0297296	0.60864	0.030158	L	Haramura et al., 1983 and Kimura et al., 2018
Y-81070	L4	186.6	0.719211	15.0307	3.83153	208.417	2.47826	157.995	13.9365	6.89927	0.747133	0.916483	11	0.36	17.8727	0.0838462	0.978406	0.052338	0.561719	0.0282081	0.574116	0.0288307	L	Haramura et al., 1983 and Kimura et al., 2018
Y-81075	L4	186.413	0.659277	13.6547	3.76311	205.656	2.47826	156.548	13.7221	6.67672	0.664118	0.916483	10.5	0.36	25.5688	0.0762466	0.970416	0.0515845	0.554834	0.0269529	0.571748	0.0277746	L	Haramura et al., 1983 and Kimura et al., 2018
Y980048	L4	186.039	0.659277	8.04461	3.76311	219.779	3.02038	153.834	13.7935	6.7509	0.830148	1.39655	12.5	0.48	15.4288	0.0450108	0.955512	0.0519574	0.594129	0.0321513	0.621791	0.0336483	L	Haramura et al., 1983 and Kimura et al., 2018
Y980469	L4	178.326	0.41954	8.94434	2.73681	238.736	3.09783	150.035	12.7215	6.7509	0.747133	0.872841	14.3	0.38	16.1583	0.0522093	0.97222	0.0499918	0.673287	0.0383719	0.692525	0.0394683	L	Haramura et al., 1983 and Kimura et al., 2018
Y982377	L4	190.199	0.659277	14.8719	3.21575	222.389	2.86549	142.075	13.9365	6.37997	0.830148	0.829199	12.8	0.42	2.11554	0.0813906	0.86317	0.0513476	0.588034	0.0322028	0.68125	0.0373076	L	Haramura et al., 1983 and Kimura et al., 2018
Y983289	L4	174.587	1.43842	16.3538	3.21575	202.446	3.33017	141.955	22.7272	6.00905	0.747133	1.26562	5.8	0.17	16.8514	0.0975043	0.93956	0.0912241	0.583169	0.0158968	0.620683	0.0169194	L	Haramura et al., 1983 and Kimura et al., 2018
Y983338	L4	179.542	0.599343	10.1087	3.42101	244.19	2.86549	148.347	11.1492	6.52835	0.830148	0.741915	11	0.29	9.15518	0.0586064	0.954771	0.0435164	0.684007	0.029317	0.716409	0.0307058	L	Haramura et al., 1983 and Kimura et al., 2018
A-87165	L5	179.355	0.659277	16.248	3.35259	219.184	2.78805	149.372	12.65	6.7509	0.664118	1.70204	10.4	0.24	30.4565	0.094298	0.962371	0.0494259	0.6146	0.0277468	0.638631	0.0288317	L	Haramura et al., 1983 and Kimura et al., 2018
A-87337	L5	184.123	0.659277	19.106	3.55785	210.866	2.94294	155.041	13.3647	6.97346	0.747133	1.61476	11.8	0.59	22.4685	0.108013	0.973026	0.0508661	0.575967	0.0306668	0.591933	0.0315169	L	Haramura et al., 1983 and Kimura et al., 2018
A-881014	L5	192.723	0.659277	15.1895	3.42101	185.717	3.25272	161.372	11.9353	6.67672	0.747133	0.916483	11.2	0.46	14.9911	0.0820397	0.967568	0.0433987	0.484637	0.0278084	0.500881	0.0287406	L	Haramura et al., 1983 and Kimura et al., 2018
A-881017	L5	183.936	0.719211	14.9249	3.55785	211.808	3.02038	156.367	14.0079	6.89927	0.830148	1.13469	12.9	0.35	21.739	0.0844618	0.98235	0.0533684	0.579128	0.0335596	0.589533	0.0341626	L	Haramura et al., 1983 and Kimura et al., 2018
A-881023	L5	174.774	0.599343	14.3956	3.96837	237.053	3.02038	146.055	13.7221	6.37997	0.830148	1.39655	11.6	0.49	22.4685	0.0857372	0.965667	0.0550198	0.682131	0.0317595	0.706383	0.0328887	L	Haramura et al., 1983 and Kimura et al., 2018
A-881036	L5	191.415	0.659277	11.4318	4.10521	193.902	3.09783	156.97	12.65	6.60253	0.830148	1.17834	9.8	0.38	20.1341	0.0621664	0.947608	0.0463119	0.509454	0.0244987	0.537621	0.0258532	L	Haramura et al., 1983 and Kimura et al., 2018
A-881044	L5	186.787	0.719211	12.5962	4.03679	203.74	3.17528	155.041	15.0085	7.2702	0.664118	1.17834	11.5	0.58	19.4046	0.0701952	0.959147	0.0563076	0.548565	0.0294608	0.57193	0.0307156	L	Haramura et al., 1983 and Kimura et al., 2018
A-881057	L5	180.103	0.719211	13.6547	3.42101	213.719	3.02038	151.302	13.1503	6.15742	0.913163	1.3529	11.3	0.62	29.4352	0.0789181	0.970756	0.0511672	0.596788	0.0300228	0.614766	0.0309272	L	Haramura et al., 1983 and Kimura et al., 2018
A-881094	L5	176.971	0.659277	15.0836	2.59997	250.526	2.78805	150.638	12.5786	5.86067	0.747133	1.13469	12.4	0.95	13.3863	0.0887197	0.983604	0.0498087	0.711948	0.0335284	0.723815	0.0340873	L	Haramura et al., 1983 and Kimura et al., 2018
A-881142	L5	178.513	0.599343	15.56	3.48943	235.887	2.94294	151.121	12.0783	6.15742	0.664118	0.567347	12.1	0.86	16.4866	0.0907305	0.978228	0.0474144	0.664556	0.0324345	0.679347	0.0331564	L	Haramura et al., 1983 and Kimura et al., 2018
A-881150	L5	182.44	0.659277	16.5126	3.01049	216.279	3.17528	153.593	13.4362	6.08323	0.830148	1.3529	10.5	0.59	12.1826	0.0942132	0.972834	0.0516098	0.596202	0.0275399	0.61285	0.0283089	L	Haramura et al., 1983 and Kimura et al., 2018
A-881375	L5	179.355	0.599343	8.46801	3.35259	227.165	2.94294	155.101	13.7935	5.86067	0.747133	1.44019	10.8	0.52	24.2557	0.0491455	0.999281	0.0538938	0.63698	0.028814	0.637438	0.0288347	L	Haramura et al., 1983 and Kimura et al., 2018
A-881426	L5	183.234	0.779146	10.7438	3.14733	223.767	3.02038	150.699	13.1503	6.52835	0.830148	1.09105	10.4	0.51	24.8029	0.0610331	0.950361	0.0502927	0.614167	0.0271593	0.646245	0.0285779	L	Haramura et al., 1983 and Kimura et al., 2018
A-881590	L5	190.059	0.659277	10.1087	3.28417	213.5	2.94294	158.478	13.5077	5.93486	0.747133	0.698273	11.4	0.59	10.833	0.0553633	0.963533	0.0498044	0.564946	0.0287018	0.586328	0.0297881	L	Haramura et al., 1983 and Kimura et al., 2018
A-881698	L5	187.161	0.719211	12.3845	3.14733	207.268	3.02038	156.126	13.0074	6.37997	0.830148	1.00377	10.2	0.38	20.6083	0.0688775	0.963932	0.0487024	0.556949	0.0260782	0.577789	0.027054	L	Haramura et al., 1983 and Kimura et al., 2018
A-881713	L5	179.682	0.83908	12.4903	3.48943	232.606	3.02038	150.216	13.0074	6.7509	0.830148	1.22198	11	0.32	16.9608	0.0723576	0.966048	0.0507296	0.651049	0.0292942	0.67393	0.0303237	L	Haramura et al., 1983 and Kimura et al., 2018
A-881719	L5	189.031	0.719211	13.39	2.12103	208.283	2.94294	159.081	13.9365	6.30579	0.830148	1.26562	11.4	0.37	11.6719	0.0737335	0.972461	0.051665	0.554141	0.0288579	0.569833	0.0296752	L	Haramura et al., 1983 and Kimura et al., 2018
A-881950	L5	178.093	0.599343	9.31481	3.83153	231.847	3.02038	152.689	14.0079	6.60253	0.747133	1.09105	12.4	0.76	23.891	0.0544432	0.990712	0.0551194	0.654716	0.0333172	0.660854	0.0336296	L	Haramura et al., 1983 and Kimura et al., 2018
A-9048	L5	179.682	0.539409	10.4792	3.28417	235.814	3.02038	156.488	12.3642	5.48975	0.747133	0.698273	11.5	0.58	21.5201	0.0607068	1.00638	0.048221	0.660028	0.0306257	0.655843	0.0304315	L	Haramura et al., 1983 and Kimura et al., 2018
ALH-77002	L5	175.989	0.599343	13.8134	3.42101	208.585	2.78805	146.116	12.4356	5.63812	0.747133	1.13469	8.9	0.36	18.4563	0.0817017	0.959394	0.0495174	0.596068	0.024199	0.621296	0.0252232	L	Haramura et al., 1983 and Kimura et al., 2018
ALH-77254	L5	182.907	0.539409	14.0781	3.21575	211.771	2.86549	154.498	13.2932	5.7123	0.747133	0.960125	11.6	0.46	25.9336	0.0801175	0.976063	0.0509303	0.582281	0.0303473	0.596561	0.0310915	L	Haramura et al., 1983 and Kimura et al., 2018
Y-790117	L5	183.094	0.479474	13.443	2.87365	223.162	2.24593	156.548	12.9359	6.67672	0.830148	1.13469	9.7	0.49	24.2922	0.0764251	0.988006	0.0495106	0.612975	0.0253507	0.620416	0.0256584	L	Haramura et al., 1983 and Kimura et al., 2018
Y-790247	L5	184.59	0.539409	10.9555	4.03679	206.549	2.63316	150.578	11.7209	7.34439	1.16221	0.960125	10.6		22.1037	0.0617787	0.942627	0.0444969	0.562747	0.0274783	0.596998	0.0291508	L	Haramura et al., 1983 and Kimura et al., 2018
Y-790453	L5	181.084	0.479474	13.0725	2.80523	229.84	2.47826	150.518	12.2212	6.15742	0.747133	1.52747	13.5	0.41	23.3803	0.0751438	0.960491	0.0472944	0.638326	0.0356735	0.664583	0.0371409	L	Haramura et al., 1983 and Kimura et al., 2018
Y-790529	L5	184.684	0.599343	13.9193	2.94207	204.587	2.24593	155.342	12.2212	6.7509	0.830148	1.3529	8.5	0.37	18.6751	0.0784521	0.971958	0.0463727	0.557119	0.0220234	0.573193	0.0226588	L	Haramura et al., 1983 and Kimura et al., 2018
Y-790723	L5	184.684	0.539409	12.9666	3.89995	205.173	2.55571	146.658	12.3642	7.71532	0.913163	1.13469	12.3		26.4078	0.0730827	0.917625	0.0469151	0.558715	0.0318691	0.608871	0.03473	L	Haramura et al., 1983 and Kimura et al., 2018
Y-790740	L5	184.777	0.41954	13.7076	3.01049	216.262	1.39402	155.523	12.7215	6.45416	0.747133	2.00754	10.9	0.32	20.8636	0.0772198	0.972597	0.0482466	0.588614	0.0282274	0.605198	0.0290227	L	Haramura et al., 1983 and Kimura et al., 2018
Y-790767	L5	190.153	0.539409	14.8719	2.73681	194.94	2.55571	161.553	16.0805	6.82509	0.830148	0.785557	10.3	0.42	17.2526	0.0814106	0.981749	0.0592618	0.515581	0.0259196	0.525166	0.0264014	L	Haramura et al., 1983 and Kimura et al., 2018
Y-790957	L5	181.552	0.539409	14.9778	3.89995	232.747	2.55571	138.819	12.793	8.01206	0.581103	1.04741	13.7		26.4078	0.0858742	0.883557	0.0493795	0.644736	0.0361088	0.729705	0.0408675	L	Haramura et al., 1983 and Kimura et al., 2018
Y-791034	L5	175.756	0.659277	17.7299	3.01049	211.193	1.78125	154.136	11.2921	6.60253	0.581103	0.960125	10.4506	0.33	21.5201	0.105006	1.0134	0.0450238	0.604323	0.0284529	0.596331	0.0280766	L	Haramura et al., 1983 and Kimura et al., 2018
Y-791319	L5	182.019	0.539409	16.1951	2.66839	214.445	3.25272	155.221	13.4362	5.56393	0.664118	1.22198	9.7	0.35	33.2285	0.092615	0.985419	0.0517291	0.59251	0.0255004	0.601277	0.0258777	L	Haramura et al., 1983 and Kimura et al., 2018
Y-791421	L5	182.113	0.41954	13.9193	2.59997	209.522	2.16848	152.568	12.65	7.04765	0.747133	2.22575	8.8	0.41	28.4139	0.0795596	0.968077	0.0486774	0.578611	0.0231225	0.597691	0.023885	L	Haramura et al., 1983 and Kimura et al., 2018
Y-791452	L5	181.598	0.539409	11.8023	2.32629	215.733	2.09104	153.654	14.2223	6.89927	0.747133	1.70204	9.8	0.43	18.5657	0.0676503	0.977726	0.0548827	0.597452	0.025823	0.611063	0.0264113	L	Haramura et al., 1983 and Kimura et al., 2018
Y-791832	L5	178.467	0.599343	10.9555	2.59997	217.991	2.40082	158.116	14.4368	6.60253	0.747133	1.3529	12.4	0.58	27.3926	0.0638984	1.02378	0.0566877	0.614298	0.0332474	0.600031	0.0324752	L	Haramura et al., 1983 and Kimura et al., 2018
Y-791833	L5	180.149	0.539409	11.6435	2.59997	237.999	2.24593	152.267	13.5077	6.60253	0.664118	0.567347	11.7	0.7	23.2709	0.067277	0.976693	0.052544	0.664415	0.0310775	0.68027	0.0318191	L	Haramura et al., 1983 and Kimura et al., 2018
Y-791844	L5	181.926	0.479474	9.79114	2.66839	230.226	2.24593	154.558	12.2927	6.67672	0.664118	1.26562	12.2	0.71	25.1676	0.0560215	0.981712	0.047351	0.636442	0.0320892	0.648298	0.032687	L	Haramura et al., 1983 and Kimura et al., 2018
Y-793397	L5	175.615	0.539409	12.2257	3.48943	237.146	3.02038	153.473	12.8644	6.37997	0.830148	0.916483	11.7	0.5	26.3713	0.0724647	1.00985	0.0513339	0.679128	0.0318799	0.672507	0.031569	L	Haramura et al., 1983 and Kimura et al., 2018
Y-82019	L5	175.756	0.659277	8.41509	3.14733	246.693	3.02038	149.07	11.578	6.00905	0.747133	1.17834	14.1	0.52	31.2589	0.0498385	0.980097	0.0461637	0.705903	0.0383887	0.720238	0.0391682	L	Haramura et al., 1983 and Kimura et al., 2018
Y-86036	L5	181.411	0.539409	16.0363	2.80523	226.097	2.86549	149.975	11.8639	6.7509	0.913163	1.04741	9.7	0.8	28.4139	0.0920142	0.955302	0.0458287	0.626797	0.0255858	0.656125	0.026783	L	Haramura et al., 1983 and Kimura et al., 2018
Y980214	L5	183.562	0.599343	12.5962	3.28417	218.67	2.78805	147.683	13.2932	6.82509	0.830148	0.916483	11.1	0.69	17.6173	0.0714285	0.929686	0.0507487	0.599108	0.0289357	0.64442	0.0311241	L	Haramura et al., 1983 and Kimura et al., 2018
Y980811	L5	188.423	0.659277	8.04461	2.32629	226.036	3.25272	148.95	14.2223	6.00905	0.747133	0.916483	13	0.26	16.7419	0.0444413	0.913467	0.0528949	0.603312	0.0330143	0.660464	0.0361418	L	Haramura et al., 1983 and Kimura et al., 2018
Y982180	L5	171.315	0.599343	10.3733	3.07891	256.764	2.86549	148.106	11.5065	6.00905	0.747133	0.610989	14	0.46	19.587	0.0630286	0.998994	0.0470679	0.753768	0.0391044	0.754527	0.0391438	L	Haramura et al., 1983 and Kimura et al., 2018
Y982381	L5	176.924	0.719211	14.1839	2.39471	228.521	2.94294	147.141	13.2218	6.82509	0.830148	1.04741	12.8	0.4	18.1645	0.0834497	0.96102	0.0523696	0.649586	0.0346191	0.675934	0.0360233	L	Haramura et al., 1983 and Kimura et al., 2018
Y982718	L5	181.692	0.659277	10.9026	3.83153	221.182	3.09783	154.136	14.937	6.7509	0.830148	0.523705	11.9	0.28	23.0156	0.0624609	0.980291	0.0576109	0.612225	0.0313404	0.624535	0.0319705	L	Haramura et al., 1983 and Kimura et al., 2018
Y982729	L5	169.305	0.779146	8.73264	2.80523	273.422	2.86549	141.894	11.6495	5.7123	0.747133	0.610989	9.7	0.37	22.2132	0.0536897	0.968461	0.0482183	0.812198	0.0274154	0.838648	0.0283082	L	Haramura et al., 1983 and Kimura et al., 2018
Y982923	L5	180.477	0.599343	8.62679	2.39471	228.413	2.78805	145.03	13.4362	6.52835	0.830148	0.916483	10.3	0.36	25.7877	0.0497558	0.92859	0.0521712	0.636498	0.0273092	0.685446	0.0294093	L	Haramura et al., 1983 and Kimura et al., 2018
Y983280	L5	187.769	0.539409	9.57944	1.57367	217.882	2.47826	157.211	9.71979	6.00905	0.747133	0.741915	10.9	0.28	6.05482	0.0531046	0.967493	0.0362752	0.583574	0.0277777	0.603181	0.028711	L	Haramura et al., 1983 and Kimura et al., 2018
A-87010	L6	182.159	0.83908	17.4653	3.69469	207.578	2.78805	153.111	12.3642	6.82509	0.913163	1.6584	11.9	0.4	24.6205	0.099802	0.971272	0.0475651	0.573097	0.03126	0.590048	0.0321846	L	Haramura et al., 1983 and Kimura et al., 2018
A-87099	L6	184.917	0.599343	16.936	3.89995	199.415	2.86549	155.041	14.6512	7.34439	0.913163	1.70204	9.9	0.26	21.3013	0.0953344	0.968845	0.0555227	0.542349	0.0256183	0.559789	0.0264421	L	Haramura et al., 1983 and Kimura et al., 2018
A-87105	L6	180.897	0.659277	15.0307	3.62627	218.661	2.63316	151.724	12.2212	6.67672	0.830148	1.44019	11.7	0.34	20.4988	0.0864894	0.969188	0.0473433	0.607906	0.030949	0.627232	0.0319329	L	Haramura et al., 1983 and Kimura et al., 2018
A-87108	L6	184.543	0.659277	15.0836	3.48943	204.859	2.78805	153.955	14.3653	6.60253	0.747133	1.57111	10.2	0.45	25.8971	0.0850792	0.964012	0.0545497	0.558284	0.0264481	0.579126	0.0274355	L	Haramura et al., 1983 and Kimura et al., 2018
A-87148	L6	182.253	0.659277	14.4485	3.62627	212.336	3.02038	159.985	12.4356	6.52835	0.747133	1.22198	11.3	0.36	28.0126	0.0825211	1.01436	0.0478155	0.585932	0.0296686	0.577637	0.0292486	L	Haramura et al., 1983 and Kimura et al., 2018
A-87173	L6	180.196	0.599343	12.5962	2.66839	221.857	2.86549	155.644	13.4362	6.15742	0.747133	1.26562	10.8	0.58	25.1311	0.0727626	0.998096	0.0522524	0.619192	0.0286795	0.620374	0.0287342	L	Haramura et al., 1983 and Kimura et al., 2018
A-87196	L6	181.365	0.479474	15.4012	3.48943	217.838	2.7106	151.664	11.4351	6.52835	0.830148	1.17834	10.8	0.23	30.8577	0.0883928	0.966306	0.0441836	0.604058	0.0284947	0.625121	0.0294882	L	Haramura et al., 1983 and Kimura et al., 2018
A-87201	L6	181.598	0.659277	14.819	3.83153	214.402	2.94294	154.377	13.1503	6.37997	0.830148	1.57111	10.9	0.35	27.9032	0.0849421	0.98233	0.0507458	0.593764	0.0287215	0.604445	0.0292381	L	Haramura et al., 1983 and Kimura et al., 2018
A-87241	L6	187.208	0.659277	17.4123	2.94207	192.836	2.94294	159.201	12.8644	6.67672	0.747133	1.26562	9.8	0.33	25.8606	0.0968164	0.982675	0.0481552	0.518039	0.0250493	0.527172	0.0254909	L	Haramura et al., 1983 and Kimura et al., 2018
A-87243	L6	177.625	0.599343	12.1198	2.80523	235.258	2.63316	153.473	12.1497	6.08323	0.747133	1.6584	12.7	0.56	25.7512	0.0710244	0.998419	0.0479334	0.666098	0.0342131	0.667153	0.0342672	L	Haramura et al., 1983 and Kimura et al., 2018
A-87246	L6	185.151	0.659277	15.507	3.69469	213.233	2.86549	156.789	12.3642	6.7509	0.830148	1.39655	10.8	0.56	23.0886	0.0871803	0.978537	0.0467966	0.579197	0.027912	0.591901	0.0285242	L	Haramura et al., 1983 and Kimura et al., 2018
A-87258	L6	180.523	0.659277	13.9722	3.76311	220.199	2.78805	157.392	11.6495	6.15742	0.830148	1.48383	12.6	0.55	29.6175	0.0805652	1.00748	0.0452219	0.613451	0.0333987	0.608896	0.0331507	L	Haramura et al., 1983 and Kimura et al., 2018
A-87260	L6	187.208	0.719211	14.8719	2.66839	209.604	3.02038	158.538	13.0788	6.52835	0.830148	1.09105	9.7	0.37	22.3591	0.0826912	0.978581	0.0489578	0.563084	0.0247937	0.575409	0.0253364	L	Haramura et al., 1983 and Kimura et al., 2018
A-87309	L6	178.373	0.599343	14.819	3.48943	214.248	2.86549	156.126	14.4368	6.60253	0.913163	1.13469	12.6	0.38	29.5081	0.086478	1.01142	0.0567174	0.604068	0.0338013	0.597246	0.0334196	L	Haramura et al., 1983 and Kimura et al., 2018
A-87321	L6	179.542	0.599343	14.7661	3.35259	216.069	2.7106	151.483	12.793	6.30579	0.747133	1.13469	10.6	0.39	21.5931	0.0856083	0.974953	0.0499323	0.605237	0.028251	0.620785	0.0289767	L	Haramura et al., 1983 and Kimura et al., 2018
A-880712	L6	182.907	0.539409	12.2257	3.62627	219.772	2.78805	152.146	13.0074	6.2316	0.747133	1.22198	13	0.57	35.7818	0.0695757	0.961205	0.049835	0.604281	0.0340099	0.62867	0.0353826	L	Haramura et al., 1983 and Kimura et al., 2018
A-880816	L6	182.487	0.659277	15.2424	3.69469	216.816	2.63316	150.035	12.4356	6.15742	0.830148	1.48383	11.7	0.22	32.6085	0.0869438	0.950056	0.0477543	0.597527	0.0306795	0.628939	0.0322923	L	Haramura et al., 1983 and Kimura et al., 2018
A-880856	L6	185.431	0.659277	14.2368	3.42101	172.961	3.09783	154.257	13.6506	6.08323	0.747133	1.44019	11	0.36	19.4411	0.0799182	0.961273	0.0515875	0.469096	0.0283859	0.487995	0.0295294	L	Haramura et al., 1983 and Kimura et al., 2018
A-880975	L6	182.954	0.719211	12.9137	3.35259	222.058	3.09783	151.241	12.793	6.2316	0.747133	1.30926	11.4	0.43	18.3468	0.0734725	0.955246	0.049001	0.61041	0.0298164	0.639008	0.0312134	L	Haramura et al., 1983 and Kimura et al., 2018
A-880996	L6	180.617	0.779146	13.0725	3.14733	229.058	3.33017	153.171	12.8644	6.08323	0.747133	1.44019	12.1	0.35	20.207	0.0753383	0.979953	0.0499124	0.637802	0.0320568	0.65085	0.0327126	L	Haramura et al., 1983 and Kimura et al., 2018
A-880997	L6	181.225	0.719211	12.4903	3.89995	214.126	3.09783	153.473	12.9359	6.7509	0.747133	1.39655	13.2	0.37	24.657	0.0717417	0.978589	0.0500214	0.594225	0.0348538	0.607226	0.0356163	L	Haramura et al., 1983 and Kimura et al., 2018
A-881000	L6	187.301	0.719211	11.8552	3.42101	207.33	3.25272	155.824	16.0091	6.67672	0.747133	1.17834	10.6	0.43	19.8058	0.0658847	0.96135	0.0598966	0.556697	0.0270806	0.579078	0.0281693	L	Haramura et al., 1983 and Kimura et al., 2018
A-881002	L6	184.497	0.659277	11.8552	2.94207	214.023	3.09783	154.377	14.8656	7.19602	0.830148	1.44019	13.3	0.51	21.3378	0.0668862	0.9669	0.0564637	0.583406	0.034495	0.603378	0.0356759	L	Haramura et al., 1983 and Kimura et al., 2018
A-881003	L6	185.899	0.599343	11.273	3.69469	212.302	3.09783	154.98	14.1509	6.7509	0.747133	1.26562	11	0.34	17.6538	0.0631219	0.963354	0.0533437	0.574348	0.0283145	0.596196	0.0293916	L	Haramura et al., 1983 and Kimura et al., 2018
A-881013	L6	190.433	0.659277	16.0363	3.96837	189.314	3.09783	162.217	12.0068	6.45416	0.747133	1.13469	9.9	0.25	15.3194	0.0876551	0.984328	0.0441836	0.499965	0.0248763	0.507925	0.0252724	L	Haramura et al., 1983 and Kimura et al., 2018
A-881052	L6	181.739	0.659277	11.9611	3.48943	216.689	3.09783	148.407	13.2218	6.2316	0.830148	1.26562	11.2	0.57	33.9945	0.0685075	0.943613	0.0509822	0.599637	0.0294892	0.635469	0.0312514	L	Haramura et al., 1983 and Kimura et al., 2018
A-881067	L6	187.628	0.719211	14.3956	3.55785	192.812	3.09783	155.402	14.5082	6.7509	0.747133	1.61476	8.7	0.27	13.4227	0.0798633	0.957074	0.0541866	0.516813	0.0221878	0.539993	0.0231829	L	Haramura et al., 1983 and Kimura et al., 2018
A-881126	L6	180.57	0.659277	14.6073	3.55785	219.524	3.02038	151.603	13.0788	7.04765	0.830148	1.6584	11.1	0.45	13.0945	0.0842054	0.970173	0.0507574	0.611413	0.0294151	0.630211	0.0303194	L	Haramura et al., 1983 and Kimura et al., 2018
A-881127	L6	175.849	0.719211	13.7605	3.62627	216.195	2.55571	147.804	12.2212	6.45416	0.747133	1.52747	9.9	0.35	22.2132	0.0814536	0.971255	0.0487024	0.618306	0.0269394	0.636606	0.0277367	L	Haramura et al., 1983 and Kimura et al., 2018
A-881139	L6	184.356	0.599343	16.3009	2.66839	214.818	3.09783	155.463	12.0068	6.82509	0.747133	1.48383	10.5	0.48	14.8088	0.0920385	0.974439	0.04564	0.586018	0.0272536	0.60139	0.0279685	L	Haramura et al., 1983 and Kimura et al., 2018
A-881145	L6	181.131	0.779146	16.1421	3.01049	204.774	3.17528	153.051	13.3647	6.60253	0.830148	1.30926	10.1	0.25	24.9123	0.0927649	0.976402	0.0517062	0.568566	0.0266822	0.582307	0.0273271	L	Haramura et al., 1983 and Kimura et al., 2018
A-881163	L6	185.198	0.659277	15.56	3.35259	202.827	3.25272	153.654	13.7221	5.7123	0.747133	1.52747	10.3	0.53	15.3559	0.0874558	0.958724	0.051923	0.550793	0.026613	0.574506	0.0277588	L	Haramura et al., 1983 and Kimura et al., 2018
A-881204	L6	185.899	0.719211	14.0251	2.80523	205.381	2.78805	153.654	11.578	5.78649	0.913163	1.09105	10.4	0.4	26.6996	0.0785319	0.955108	0.0436448	0.555624	0.0267701	0.58174	0.0280283	L	Haramura et al., 1983 and Kimura et al., 2018
A-881215	L6	183.655	0.719211	10.0028	3.89995	225.327	3.25272	154.618	12.65	5.7123	1.07919	1.17834	12.6	0.53	12.0367	0.0566938	0.972847	0.0482686	0.617032	0.0328292	0.634254	0.0337455	L	Haramura et al., 1983 and Kimura et al., 2018
A-881233	L6	185.665	0.719211	10.8496	3.55785	219.075	3.25272	153.895	14.2938	6.2316	0.913163	1.57111	9.9	0.42	15.6112	0.0608276	0.957811	0.0539503	0.593417	0.0255151	0.619555	0.026639	L	Haramura et al., 1983 and Kimura et al., 2018
A-881266	L6	184.964	0.599343	11.273	3.96837	213.495	2.94294	151.905	14.2938	6.30579	0.913163	1.3529	9.7	0.15	12.5473	0.0634409	0.94901	0.0541548	0.580495	0.0250944	0.611685	0.0264428	L	Haramura et al., 1983 and Kimura et al., 2018
A-881282	L6	181.645	0.599343	11.8552	3.76311	217.661	3.09783	149.854	12.2212	6.08323	0.830148	1.70204	10.5	0.19	17.1067	0.0679362	0.953306	0.0471483	0.602636	0.0276604	0.632154	0.0290152	L	Haramura et al., 1983 and Kimura et al., 2018
A-881346	L6	184.029	0.659277	10.9026	3.48943	215.842	3.09783	156.126	13.865	6.60253	0.747133	1.00377	10.6	0.11	15.1735	0.0616677	0.980337	0.052797	0.589857	0.0275621	0.601688	0.0281149	L	Haramura et al., 1983 and Kimura et al., 2018
A-881354	L6	180.991	0.719211	12.2257	3.76311	228.795	3.17528	148.347	13.1503	6.7509	0.830148	1.3529	11.8	0.12	16.6325	0.0703125	0.947127	0.0509162	0.635751	0.0311974	0.671241	0.032939	L	Haramura et al., 1983 and Kimura et al., 2018
A-881356	L6	180.383	0.659277	11.5377	4.31048	221.267	3.17528	151.302	13.865	6.52835	0.747133	0.916483	13.9	0.26	23.5992	0.066579	0.969247	0.0538642	0.616904	0.0368733	0.636478	0.0380432	L	Haramura et al., 1983 and Kimura et al., 2018
A-881372	L6	184.777	0.719211	9.68529	3.55785	198.265	3.33017	150.88	14.0079	6.60253	0.913163	1.57111	9	0.17	16.9243	0.0545607	0.943559	0.0531254	0.53963	0.0233071	0.571909	0.0247012	L	Haramura et al., 1983 and Kimura et al., 2018
A-881373	L6	182.019	0.659277	10.2675	3.62627	213.38	3.25272	153.654	13.4362	6.37997	0.747133	1.44019	10.5	0.16	19.4411	0.0587167	0.975466	0.0517291	0.58957	0.0276036	0.604398	0.0282978	L	Haramura et al., 1983 and Kimura et al., 2018
A-881385	L6	187.254	0.539409	11.273	3.89995	210.401	3.25272	152.99	13.5791	6.52835	0.747133	1.26562	9.1	0.42	18.0186	0.0626649	0.9441	0.0508178	0.565086	0.0232542	0.598544	0.0246311	L	Haramura et al., 1983 and Kimura et al., 2018
A-881395	L6	176.316	0.659277	10.3733	2.53155	221.671	3.02038	150.277	12.0783	6.37997	0.747133	1.6584	11.2	0.58	23.0886	0.0612407	0.984884	0.0480052	0.632285	0.0303961	0.64199	0.0308626	L	Haramura et al., 1983 and Kimura et al., 2018
A-881404	L6	184.73	0.659277	11.1143	3.55785	221.701	2.86549	150.096	13.7221	6.37997	0.830148	1.04741	11.1	0.52	17.4714	0.0626265	0.938894	0.0520544	0.603571	0.0287526	0.642853	0.030624	L	Haramura et al., 1983 and Kimura et al., 2018
A-881428	L6	185.525	0.719211	9.26189	3.14733	216.166	3.09783	156.126	13.7935	6.52835	0.913163	1.30926	11.3	0.52	16.4866	0.0519652	0.972433	0.0521014	0.585981	0.0291453	0.602593	0.0299716	L	Haramura et al., 1983 and Kimura et al., 2018
A-881443	L6	183.795	0.719211	13.6547	2.94207	210.706	3.17528	150.578	13.0074	6.2316	0.747133	1.26562	10.1	0.46	11.526	0.0773325	0.946703	0.0495942	0.576556	0.0262954	0.609014	0.0277758	L	Haramura et al., 1983 and Kimura et al., 2018
A-881444	L6	180.991	0.779146	11.1672	3.21575	213.564	2.86549	153.051	12.65	6.00905	0.830148	1.17834	9.5	0.46	15.6477	0.0642248	0.977158	0.0489791	0.59343	0.0251166	0.607302	0.0257037	L	Haramura et al., 1983 and Kimura et al., 2018
A-881462	L6	183.515	0.779146	12.5962	2.87365	210.766	3.02038	152.628	13.1503	6.37997	1.16221	1.17834	9.4	0.58	15.4288	0.0714467	0.96106	0.0502158	0.5776	0.0245103	0.601003	0.0255034	L	Haramura et al., 1983 and Kimura et al., 2018
A-881516	L6	180.57	0.599343	12.9137	2.80523	229.67	3.02038	150.457	13.0788	6.45416	0.830148	1.30926	11.3	0.58	17.9821	0.0744425	0.962841	0.0507574	0.639671	0.0299451	0.664358	0.0311008	L	Haramura et al., 1983 and Kimura et al., 2018
A-881517	L6	184.73	0.599343	11.8552	2.94207	227.233	2.94294	151.422	12.5786	6.15742	0.747133	1.22198	10	0.55	12.6932	0.0668016	0.947193	0.0477165	0.618629	0.0259033	0.653119	0.0273474	L	Haramura et al., 1983 and Kimura et al., 2018
A-881604	L6	183.842	0.539409	11.273	3.69469	219.861	2.94294	157.935	13.0074	6.82509	0.913163	0.960125	11	0.47	6.63841	0.063828	0.992705	0.0495816	0.601452	0.0286313	0.605872	0.0288417	L	Haramura et al., 1983 and Kimura et al., 2018
A-881617	L6	180.009	0.659277	10.6379	2.94207	237.578	2.94294	149.734	12.9359	6.15742	0.830148	1.04741	12	0.35	17.3985	0.0615146	0.961196	0.0503591	0.663757	0.0318992	0.690553	0.033187	L	Haramura et al., 1983 and Kimura et al., 2018
A-881624	L6	179.121	0.659277	11.4318	3.07891	240.392	3.02038	148.709	14.1509	6.60253	0.664118	1.13469	11	0.85	17.5444	0.066433	0.959348	0.0553621	0.67495	0.0293859	0.70355	0.0306311	L	Haramura et al., 1983 and Kimura et al., 2018
A-881629	L6	182.019	0.719211	11.2201	3.96837	220.63	3.09783	154.257	12.2927	6.82509	0.747133	1.17834	11.6	0.3	19.8423	0.0641646	0.979294	0.0473266	0.6096	0.0304954	0.622489	0.0311401	L	Haramura et al., 1983 and Kimura et al., 2018
A-881638	L6	183.421	0.659277	8.09754	3.14733	226.508	3.02038	154.377	13.1503	6.60253	0.747133	1.30926	11.6	0.5	17.7632	0.0459535	0.972567	0.0502414	0.621058	0.0302622	0.638576	0.0311158	L	Haramura et al., 1983 and Kimura et al., 2018
A-881668	L6	181.972	0.899014	12.3845	3.14733	222.308	2.94294	156.005	13.7221	6.82509	0.830148	1.26562	12.1	0.41	17.5809	0.0708414	0.990651	0.0528433	0.614396	0.031818	0.620194	0.0321183	L	Haramura et al., 1983 and Kimura et al., 2018
A-881710	L6	182.674	0.779146	11.6964	3.48943	212.821	3.02038	158.116	14.4368	6.89927	0.747133	1.39655	10.8	0.22	16.8878	0.066649	1.0002	0.0553822	0.585918	0.0282905	0.585801	0.0282849	L	Haramura et al., 1983 and Kimura et al., 2018
A-881813	L6	178.42	0.719211	14.7132	2.94207	220.394	3.02038	151.905	13.3647	6.67672	0.747133	1.39655	12.6	0.31	24.4746	0.0858378	0.983818	0.0524919	0.621233	0.0337925	0.631452	0.0343483	L	Haramura et al., 1983 and Kimura et al., 2018
A-881854	L6	183.048	0.539409	8.25631	3.55785	230.138	3.25272	148.95	13.7221	6.97346	0.747133	1.22198	13.5	0.19	18.8575	0.0469502	0.940292	0.0525329	0.632299	0.0352909	0.67245	0.0375319	L	Haramura et al., 1983 and Kimura et al., 2018
A-881861	L6	182.814	0.659277	8.78556	3.07891	226.953	3.02038	151.543	13.3647	6.7509	0.747133	0.741915	13.3	0.45	23.198	0.0500237	0.957885	0.0512303	0.624347	0.0348125	0.651797	0.0363431	L	Haramura et al., 1983 and Kimura et al., 2018
A-881862	L6	173.418	0.599343	9.42066	3.48943	229.3	3.17528	141.472	12.4356	6.52835	0.830148	1.30926	10.8	0.22	28.888	0.056546	0.942676	0.0502514	0.664978	0.0298004	0.705415	0.0316125	L	Haramura et al., 1983 and Kimura et al., 2018
A-881896	L6	186.46	0.599343	9.73821	4.03679	216.458	3.09783	156.307	13.865	6.89927	0.747133	1.22198	11.8	0.38	16.1948	0.0543638	0.968678	0.0521088	0.58383	0.0302824	0.602708	0.0312615	L	Haramura et al., 1983 and Kimura et al., 2018
A-881897	L6	187.769	0.599343	10.6909	2.73681	201.795	3.25272	154.86	14.4368	6.97346	0.747133	0.698273	10.6	0.24	13.7145	0.059266	0.953019	0.0538794	0.540487	0.0270132	0.567131	0.0283448	L	Haramura et al., 1983 and Kimura et al., 2018
A-881901	L6	179.588	0.719211	10.9555	3.07891	215.898	3.25272	150.457	12.9359	6.82509	0.913163	1.3529	11.5	0.18	21.9214	0.0634993	0.968103	0.0504771	0.604599	0.0306417	0.624519	0.0316512	L	Haramura et al., 1983 and Kimura et al., 2018
A-881903	L6	177.672	0.539409	10.7438	3.55785	239.443	3.09783	148.166	12.65	6.7509	0.830148	1.30926	10.7	0.49	21.0095	0.0629439	0.963642	0.049894	0.677767	0.0288176	0.703339	0.0299049	L	Haramura et al., 1983 and Kimura et al., 2018
A-881924	L6	185.618	0.599343	9.84406	2.73681	216.638	3.09783	150.819	13.7221	6.82509	0.830148	1.39655	11	0.53	20.2435	0.0552038	0.938907	0.0518053	0.586963	0.0283573	0.625156	0.0302025	L	Haramura et al., 1983 and Kimura et al., 2018
A-881974	L6	184.403	0.659277	10.9555	2.59997	219.562	3.17528	154.437	12.5071	6.30579	0.830148	1.00377	10.9	0.29	20.8271	0.0618414	0.967768	0.0475296	0.598806	0.0282847	0.61875	0.0292267	L	Haramura et al., 1983 and Kimura et al., 2018
A-881993	L6	183.562	0.659277	10.9026	3.01049	219.373	3.09783	151.724	13.6506	6.67672	0.913163	1.57111	10.8	0.61	23.4168	0.0618247	0.955121	0.0521129	0.601033	0.0281536	0.629274	0.0294765	L	Haramura et al., 1983 and Kimura et al., 2018
A-882001	L6	183.281	0.599343	9.57944	3.62627	222.162	3.09783	153.774	12.5786	6.67672	0.664118	0.916483	11.3	0.73	21.6296	0.0544048	0.969509	0.0480938	0.609608	0.0295021	0.62878	0.03043	L	Haramura et al., 1983 and Kimura et al., 2018
A-882003	L6	183.655	0.659277	9.42066	3.21575	222.833	3.17528	154.618	13.6506	6.7509	0.747133	1.04741	12.2	0.6	22.7603	0.0533942	0.972847	0.0520864	0.610203	0.031787	0.627234	0.0326742	L	Haramura et al., 1983 and Kimura et al., 2018
A-882022	L6	176.644	0.539409	9.05019	3.35259	236.542	3.02038	151.905	14.2223	6.30579	0.747133	1.22198	13.2	0.74	27.3196	0.0533304	0.99371	0.0564221	0.673453	0.0357576	0.677716	0.035984	L	Haramura et al., 1983 and Kimura et al., 2018
A-882029	L6	183.094	0.599343	11.0084	3.69469	227.569	3.09783	151.181	12.9359	6.82509	0.747133	0.174568	10.8	0.81	16.8149	0.0625843	0.954134	0.0495106	0.625082	0.0282255	0.65513	0.0295823	L	Haramura et al., 1983 and Kimura et al., 2018
A-882031	L6	188.797	0.479474	13.6017	3.21575	210.105	3.09783	157.332	13.1503	6.37997	0.747133	1.39655	10.7	0.56	19.1128	0.074992	0.962961	0.0488109	0.55968	0.0271195	0.581207	0.0281626	L	Haramura et al., 1983 and Kimura et al., 2018
A-882035	L6	179.729	0.41954	9.94991	3.01049	231.885	3.09783	153.171	13.2218	6.60253	0.747133	1.26562	12	0.68	20.3165	0.0576258	0.984795	0.0515524	0.648863	0.031949	0.658881	0.0324422	L	Haramura et al., 1983 and Kimura et al., 2018
A-882036	L6	186.647	0.719211	8.25631	3.14733	224.919	3.02038	151.784	12.4356	6.52835	0.747133	1.00377	11.5	0.66	20.0611	0.0460448	0.939707	0.0466899	0.606042	0.0294829	0.644927	0.0313746	L	Haramura et al., 1983 and Kimura et al., 2018
A-882037	L6	189.171	0.659277	9.36774	3.48943	210.055	3.09783	156.548	13.865	6.52835	0.830148	1.30926	9.9	0.36	15.4288	0.0515461	0.956269	0.051362	0.558441	0.0250423	0.583979	0.0261875	L	Haramura et al., 1983 and Kimura et al., 2018
A-882040	L6	182.066	0.599343	10.8496	4.10521	225.464	3.17528	152.689	12.4356	6.67672	0.830148	1.04741	11.7	0.46	21.3742	0.0620301	0.969092	0.0478647	0.622797	0.0307504	0.642661	0.0317311	L	Haramura et al., 1983 and Kimura et al., 2018
A-882041	L6	180.991	0.599343	9.68529	3.69469	228.447	3.02038	155.523	13.1503	6.60253	0.747133	0.872841	12.3	0.67	13.4227	0.0557021	0.992944	0.0509162	0.634785	0.0325193	0.639296	0.0327504	L	Haramura et al., 1983 and Kimura et al., 2018
A-882048	L6	191.415	0.599343	12.702	3.62627	206.968	3.02038	152.267	13.4362	6.67672	0.747133	1.04741	11.4	0.81	18.3468	0.0690738	0.919213	0.04919	0.543784	0.0284985	0.591576	0.0310032	L	Haramura et al., 1983 and Kimura et al., 2018
A-882052	L6	184.964	0.719211	11.0084	3.35259	217.289	3.17528	152.809	12.65	6.89927	0.830148	0.916483	10.8	0.7	16.7784	0.0619517	0.954661	0.047927	0.590812	0.0279402	0.618871	0.0292671	L	Haramura et al., 1983 and Kimura et al., 2018
A-882085	L6	186.179	0.659277	10.6909	3.42101	213.234	2.94294	153.955	14.2223	6.82509	0.830148	1.52747	10.1	0.38	15.6477	0.0597719	0.95554	0.0535323	0.576	0.0259587	0.602801	0.0271665	L	Haramura et al., 1983 and Kimura et al., 2018
A-882087	L6	183.562	0.659277	9.36774	3.28417	201.86	2.94294	150.94	13.9365	6.97346	0.913163	1.22198	10.3	0.4	12.6932	0.0531212	0.950186	0.0532043	0.553052	0.0268502	0.582047	0.0282579	L	Haramura et al., 1983 and Kimura et al., 2018
A-882106	L6	184.777	0.599343	11.6964	3.69469	215.535	3.09783	156.548	13.4362	6.60253	0.664118	0.392779	10.9	0.41	15.3924	0.0658903	0.979008	0.050957	0.586635	0.0282274	0.599213	0.0288327	L	Haramura et al., 1983 and Kimura et al., 2018
A-882114	L6	182.767	0.599343	9.68529	1.57367	227.551	3.02038	154.739	15.2944	6.45416	0.747133	0.741915	11	0.4	18.2374	0.0551607	0.978337	0.0586422	0.626151	0.0287997	0.640015	0.0294374	L	Haramura et al., 1983 and Kimura et al., 2018
A-9004	L6	176.597	0.599343	12.3315	2.80523	239.068	2.55571	148.528	14.0079	6.15742	0.747133	1.30926	11.6	0.72	22.6509	0.0726858	0.971876	0.0555862	0.680825	0.0314317	0.700526	0.0323412	L	Haramura et al., 1983 and Kimura et al., 2018
ALH-763	L6	184.543	0.539409	10.7967	3.69469	219.972	3.02038	155.041	12.2927	6.15742	0.747133	1.30926	11.2	0.21	25.6783	0.0608988	0.970808	0.0466793	0.599468	0.0290411	0.617494	0.0299143	L	Haramura et al., 1983 and Kimura et al., 2018
ALH-767	L6	183.188	0.479474	11.1143	3.35259	216.685	3.09783	157.935	11.7924	6.15742	0.747133	1.44019	12	0.25	22.7968	0.0631538	0.996251	0.0451109	0.59488	0.0313457	0.597119	0.0314636	L	Haramura et al., 1983 and Kimura et al., 2018
ALH-769	L6	175.896	0.299671	14.2898	2.05261	226.795	1.23913	156.97	13.6506	6.60253	0.747133	1.26562	7	0.19	24.1828	0.084564	1.03121	0.0543841	0.64845	0.019043	0.628822	0.0184666	L	Haramura et al., 1983 and Kimura et al., 2018
ALH-77231	L6	183.281	0.479474	12.5432	3.55785	221.413	3.02038	157.694	12.4356	6.08323	0.747133	0.21821	11.6	0.67	23.198	0.0712373	0.994222	0.0475473	0.607552	0.0302854	0.611083	0.0304614	L	Haramura et al., 1983 and Kimura et al., 2018
ALH-77272	L6	174.914	0.599343	11.6435	2.80523	246.674	2.86549	146.658	13.1503	5.7123	0.664118	0.829199	12.6	0.8	20.5718	0.0692906	0.968876	0.052685	0.709245	0.0344698	0.732029	0.0355771	L	Haramura et al., 1983 and Kimura et al., 2018
ALH-77297	L6	178.607	0.719211	10.6379	3.89995	223.54	3.09783	157.031	12.4356	6.67672	0.747133	0.698273	11	0.56	28.1585	0.0619976	1.01595	0.0487916	0.629441	0.0294705	0.619559	0.0290078	L	Haramura et al., 1983 and Kimura et al., 2018
ALH-77305	L6	183.421	0.539409	9.79114	3.55785	217.829	3.09783	157.272	11.6495	6.37997	0.747133	1.17834	11	0.5	22.5414	0.0555646	0.990803	0.0445074	0.597259	0.0286969	0.602803	0.0289633	L	Haramura et al., 1983 and Kimura et al., 2018
ALH-78039	L6	181.926	0.599343	11.1672	3.14733	230.514	3.02038	152.267	12.5071	5.34137	0.664118	0.174568	12.5	0.49	21.3742	0.0638948	0.967157	0.0481768	0.637238	0.0328783	0.658877	0.0339947	L	Haramura et al., 1983 and Kimura et al., 2018
ALH-78043	L6	185.572	0.599343	12.4903	3.35259	221.336	3.02038	154.317	12.793	6.2316	0.747133	1.13469	12	0.47	15.1735	0.0700611	0.960922	0.0483098	0.599845	0.030943	0.624238	0.0322014	L	Haramura et al., 1983 and Kimura et al., 2018
ALH-78045	L6	181.178	0.659277	12.4903	3.42101	221.159	3.09783	154.437	12.8644	6.00905	0.747133	0.872841	13.5	0.45	18.6751	0.0717603	0.984996	0.0497579	0.613901	0.0356551	0.623252	0.0361982	L	Haramura et al., 1983 and Kimura et al., 2018
ALH-78050	L6	183.188	0.599343	12.2786	3.42101	220.115	3.33017	153.895	13.3647	6.2316	0.747133	1.17834	11.3	0.55	24.6934	0.06977	0.970765	0.0511257	0.604298	0.0295172	0.622497	0.0304061	L	Haramura et al., 1983 and Kimura et al., 2018
ALH-78078	L6	179.542	0.599343	9.79114	2.94207	242.656	2.86549	151.965	12.8644	5.78649	0.664118	1.30926	13.5	0.76	21.1189	0.0567653	0.978058	0.0502113	0.679709	0.03598	0.694958	0.0367872	L	Haramura et al., 1983 and Kimura et al., 2018
ALH-78104	L6	186.46	0.539409	13.0725	3.48943	209.582	3.09783	156.247	13.865	6.82509	0.830148	1.3529	9.9	0.39	19.0763	0.0729774	0.968304	0.0521088	0.565283	0.0254064	0.583786	0.026238	L	Haramura et al., 1983 and Kimura et al., 2018
ALH-78105	L6	183.094	0.479474	13.6017	3.07891	222.374	2.78805	153.292	13.5077	5.93486	0.747133	0.698273	11.6	0.52	22.1767	0.0773277	0.967454	0.0516989	0.610812	0.0303163	0.63136	0.0313361	L	Haramura et al., 1983 and Kimura et al., 2018
ALH-78106	L6	180.243	0.479474	11.8552	3.14733	234.311	2.86549	152.628	12.1497	5.63812	0.664118	0.480063	12	0.56	26.4078	0.0684647	0.978506	0.0472373	0.653781	0.0318578	0.668142	0.0325576	L	Haramura et al., 1983 and Kimura et al., 2018
ALH-78112	L6	184.029	0.539409	12.702	3.62627	216.211	3.09783	152.568	13.7935	6.82509	0.830148	1.22198	11.5	0.29	18.821	0.0718458	0.957996	0.0525249	0.590865	0.0299023	0.616772	0.0312134	L	Haramura et al., 1983 and Kimura et al., 2018
ALH-78114	L6	186.366	0.479474	12.3845	3.83153	206.3	2.94294	153.352	14.0794	6.45416	0.830148	1.30926	11.8	0.37	29.1434	0.0691712	0.950843	0.0529411	0.55671	0.0302975	0.585491	0.0318639	L	Haramura et al., 1983 and Kimura et al., 2018
ALH-78126	L6	187.769	0.599343	12.1728	3.55785	204.818	2.94294	157.995	15.5803	6.45416	0.830148	1.22198	11.4	0.46	24.4381	0.067481	0.972317	0.0581471	0.548583	0.0290519	0.564202	0.029879	L	Haramura et al., 1983 and Kimura et al., 2018
ALH-78130	L6	182.814	0.479474	13.0196	2.12103	217.037	2.78805	148.528	13.865	6.97346	0.830148	1.52747	10.9	0.45	33.265	0.0741315	0.938826	0.053148	0.597066	0.0285306	0.63597	0.0303896	L	Haramura et al., 1983 and Kimura et al., 2018
ALH-78131	L6	183.562	0.41954	13.2842	1.98419	222.835	2.94294	147.744	13.2932	6.45416	0.747133	1.39655	12	0.48	26.3348	0.0753301	0.930066	0.0507487	0.61052	0.0312818	0.656426	0.033634	L	Haramura et al., 1983 and Kimura et al., 2018
ALH-78251	L6	176.083	0.539409	13.1254	3.42101	245.987	2.78805	144.849	11.578	6.2316	0.747133	0.829199	14.3	0.68	23.1615	0.0775911	0.950574	0.0460779	0.702576	0.0388608	0.739107	0.0408814	L	Haramura et al., 1983 and Kimura et al., 2018
BTN-78002	L6	184.777	0.599343	10.9555	3.28417	220.318	2.94294	152.508	12.9359	5.86067	0.830148	0.261852	11.9	0.29	19.6599	0.0617162	0.953741	0.0490597	0.599653	0.0308171	0.628737	0.0323118	L	Haramura et al., 1983 and Kimura et al., 2018
MET-78003	L6	183.328	0.539409	11.8023	3.14733	228.731	2.78805	154.257	12.2927	6.45416	0.913163	1.09105	10.6	0.6	20.1706	0.0670121	0.972303	0.0469888	0.627473	0.0276675	0.645347	0.0284557	L	Haramura et al., 1983 and Kimura et al., 2018
MET-78005	L6	184.59	0.599343	11.0084	3.35259	222.231	3.02038	153.111	13.7221	5.86067	0.830148	0.349137	11.1	0.24	17.9821	0.0620772	0.958482	0.0520939	0.605473	0.0287745	0.6317	0.0300209	L	Haramura et al., 1983 and Kimura et al., 2018
MET-78028	L6	178.093	0.599343	15.2424	3.89995	227.283	2.78805	150.277	14.3653	6.45416	0.830148	1.04741	13.1	1.16	32.6449	0.0890888	0.975061	0.0565255	0.641829	0.035198	0.658245	0.0360983	L	Haramura et al., 1983 and Kimura et al., 2018
RKP-78001	L6	182.3	0.539409	15.3483	3.62627	220.893	2.86549	152.327	13.9365	6.30579	0.747133	1.26562	9.9	1.06	28.888	0.0876373	0.965556	0.0535727	0.609387	0.0259862	0.631126	0.0269132	L	Haramura et al., 1983 and Kimura et al., 2018
RKP-78003	L6	182.066	0.539409	17.2006	3.01049	204.4	2.86549	155.282	13.1503	6.67672	0.913163	1.09105	9.1	0.52	33.0097	0.0983403	0.985549	0.0506155	0.564613	0.0239169	0.572891	0.0242676	L	Haramura et al., 1983 and Kimura et al., 2018
Y-74007	L6	177.111	0.659277	10.1087	3.42101	240.132	2.47826	149.553	12.3642	6.7509	0.830148	0.872841	14.1	0.52	25.0947	0.0594107	0.975743	0.0489209	0.681871	0.0380948	0.698822	0.0390419	L	Haramura et al., 1983 and Kimura et al., 2018
Y-74015	L6	185.618	0.41954	12.8608	3.83153	219.917	2.40082	151.181	12.8644	6.60253	0.747133	1.13469	11.5	0.38	21.0095	0.0721211	0.941159	0.0485675	0.595848	0.0296462	0.6331	0.0314997	L	Haramura et al., 1983 and Kimura et al., 2018
Y-74035	L6	177.672	0.83908	14.131	3.55785	229.561	2.40082	149.372	13.0788	7.86369	0.913163	1.13469	10.9	0.45	27.2467	0.0827883	0.971486	0.0515853	0.649795	0.0293562	0.668867	0.0302179	L	Haramura et al., 1983 and Kimura et al., 2018
Y-74080	L6	186.927	0.359606	13.7605	3.55785	197.417	2.63316	163.001	10.9348	6.97346	0.581103	1.3529	8.81467	0.28	15.8665	0.0766263	1.00763	0.0409933	0.531141	0.0225645	0.527116	0.0223936	L	Haramura et al., 1983 and Kimura et al., 2018
Y-74164	L6	182.627	0.83908	12.1198	3.42101	224.082	2.47826	151.302	11.5065	6.30579	0.498089	0.610989	12.4	0.19	22.9791	0.0690793	0.957339	0.0441525	0.617077	0.03249	0.644576	0.0339378	L	Haramura et al., 1983 and Kimura et al., 2018
Y-74190	L6	183.421	0.599343	14.9778	3.48943	213.652	2.47826	155.945	13.6506	7.19602	0.996177	1.09105	11.1	0.4	22.3591	0.0849989	0.982445	0.0521528	0.585808	0.0289578	0.596276	0.0294753	L	Haramura et al., 1983 and Kimura et al., 2018
Y-74354	L6	181.365	0.539409	13.8664	3.89995	216.976	2.40082	154.257	13.2932	6.97346	0.996177	1.04741	11.6	0.4	22.2861	0.0795839	0.982828	0.0513635	0.601667	0.0306054	0.612179	0.0311401	L	Haramura et al., 1983 and Kimura et al., 2018
Y-74362	L6	180.57	0.83908	12.5962	2.94207	226.221	2.47826	153.051	12.3642	6.52835	0.996177	1.09105	10.8	0.4	21.9943	0.0726119	0.979435	0.0479838	0.630064	0.0286201	0.643293	0.029221	L	Haramura et al., 1983 and Kimura et al., 2018
Y-74452	L6	186.553	0.359606	11.2201	3.07891	221.924	2.55571	154.257	13.4362	6.37997	0.830148	0.960125	12.5	0.54	23.5627	0.0626051	0.955493	0.0504719	0.598273	0.0320627	0.626141	0.0335562	L	Haramura et al., 1983 and Kimura et al., 2018
Y-74455	L6	187.909	0.479474	13.1254	2.66839	216.065	2.40082	156.247	11.9353	6.45416	0.581103	1.00377	11.3	0.41	15.1735	0.0727079	0.960837	0.0445106	0.578277	0.0287756	0.601847	0.0299484	L	Haramura et al., 1983 and Kimura et al., 2018
Y-75097	L6	185.618	1.25862	13.7605	3.96837	209.115	2.63316	156.97	13.0074	7.04765	0.664118	1.13469	11.9362	0.08	21.666	0.0771666	0.977199	0.0491071	0.566581	0.0307708	0.579801	0.0314887	L	Haramura et al., 1983 and Kimura et al., 2018
Y-75102	L6	183.842	0.41954	13.8134	3.62627	221.678	2.63316	152.99	11.6495	6.82509	0.581103	1.39655	11.2	0.42	22.3226	0.0782118	0.961623	0.0444055	0.606422	0.0291518	0.630623	0.0303152	L	Haramura et al., 1983 and Kimura et al., 2018
Y-75110	L6	183.889	0.359606	14.6602	4.17363	218.459	2.78805	154.498	11.5065	6.82509	0.664118	1.22198	10.5	0.42	22.2861	0.0829853	0.970853	0.0438495	0.597464	0.0273229	0.615402	0.0281432	L	Haramura et al., 1983 and Kimura et al., 2018
Y-790116	L6	172.951	0.479474	12.014	2.59997	256.456	2.09104	149.372	11.4351	6.37997	0.747133	1.3529	9.3	0.61	27.2102	0.0723069	0.998005	0.0463331	0.74574	0.0257308	0.747231	0.0257822	L	Haramura et al., 1983 and Kimura et al., 2018
Y-790178	L6	175.475	0.659277	13.9193	3.07891	219.806	2.40082	146.658	11.9353	6.45416	0.913163	0.960125	10.3	0.33	22.7968	0.082569	0.965779	0.0476645	0.629972	0.0280876	0.652294	0.0290828	L	Haramura et al., 1983 and Kimura et al., 2018
Y-790253	L6	185.899	0.659277	9.36774	2.94207	212.643	2.55571	156.85	14.0079	7.04765	0.913163	1.22198	9.9	0.4	19.0034	0.0524534	0.974975	0.0528048	0.575271	0.025483	0.590037	0.0261371	L	Haramura et al., 1983 and Kimura et al., 2018
Y-790446	L6	189.218	0.599343	11.273	3.89995	201.657	2.63316	151.241	13.4362	8.23462	1.16221	1.17834	11.9		20.4988	0.0620147	0.923625	0.0497612	0.535981	0.0300939	0.580302	0.0325824	L	Haramura et al., 1983 and Kimura et al., 2018
Y-790462	L6	185.011	0.779146	11.7494	3.76311	216.491	2.55571	148.829	12.65	7.2702	1.07919	1.13469	14		21.9943	0.0661048	0.929561	0.0479149	0.588491	0.0362096	0.633085	0.0389535	L	Haramura et al., 1983 and Kimura et al., 2018
Y-790499	L6	179.028	0.479474	12.4903	2.25787	221.847	2.01359	151.844	12.2927	5.86067	0.830148	1.22198	12	0.39	29.2893	0.0726221	0.980089	0.0481175	0.623205	0.0320741	0.635866	0.0327257	L	Haramura et al., 1983 and Kimura et al., 2018
Y-790729	L6	176.223	0.599343	12.3315	3.42101	236.603	2.40082	151.181	12.5071	7.49276	0.913163	1.00377	12.2	0.66	30.0552	0.0728401	0.991337	0.0497359	0.675237	0.0331276	0.681138	0.0334171	L	Haramura et al., 1983 and Kimura et al., 2018
Y-790734	L6	168.884	0.41954	13.9722	1.3684	261.388	1.54892	143.161	11.8639	5.7123	0.664118	1.26562	12.9	0.73	25.0217	0.0861176	0.979538	0.0492281	0.778383	0.0365505	0.794643	0.037314	L	Haramura et al., 1983 and Kimura et al., 2018
Y-790738	L6	178.607	0.659277	14.6073	2.94207	219.746	2.40082	154.739	13.9365	7.64113	0.996177	0.785557	10.9	0.61	27.9397	0.085131	1.00112	0.0546803	0.618759	0.0292026	0.618064	0.0291698	L	Haramura et al., 1983 and Kimura et al., 2018
Y-790946	L6	178.139	0.659277	14.6602	3.83153	230.932	2.7106	145.874	11.7209	8.01206	1.07919	1.17834	11.8		21.8849	0.0856636	0.946249	0.0461082	0.651962	0.0316968	0.688996	0.0334973	L	Haramura et al., 1983 and Kimura et al., 2018
Y-790947	L6	181.178	0.479474	17.4653	1.91577	210.357	1.70381	155.523	13.865	6.82509	0.747133	0.392779	8.2	0.36	22.7968	0.100343	0.991919	0.0536279	0.583914	0.0216572	0.588672	0.0218336	L	Haramura et al., 1983 and Kimura et al., 2018
Y-790959	L6	182.3	0.958949	13.8664	2.94207	210.695	3.02038	155.945	13.1503	6.60253	0.747133	1.96389	11.1	0.72	18.055	0.0791758	0.98849	0.0505506	0.581255	0.029136	0.588023	0.0294753	L	Haramura et al., 1983 and Kimura et al., 2018
Y-791008	L6	189.358	0.659277	10.2145	3.62627	211.699	2.78805	156.729	11.7924	6.97346	0.747133	0.916483	12.7	0.3	16.9243	0.0561501	0.956429	0.043641	0.562255	0.0320932	0.58787	0.0335553	L	Haramura et al., 1983 and Kimura et al., 2018
Y-791022	L6	175.709	0.539409	12.3845	3.21575	231.345	2.86549	151.483	11.0062	5.193	0.664118	0.349137	14.2	0.32	29.654	0.0733667	0.996221	0.0438957	0.662163	0.0386712	0.664675	0.0388179	L	Haramura et al., 1983 and Kimura et al., 2018
Y-791080	L6	183.655	0.539409	10.1616	3.76311	222.163	2.55571	153.051	13.5791	6.97346	0.996177	1.17834	11.1	0.52	22.4685	0.0575937	0.962982	0.0518137	0.608368	0.028921	0.631754	0.0300327	L	Haramura et al., 1983 and Kimura et al., 2018
Y-791317	L6	181.785	0.41954	11.8552	3.01049	222.363	3.33017	155.824	14.0794	6.60253	0.747133	1.48383	8.7	0.36	23.2345	0.0678837	0.99052	0.0542752	0.61518	0.0229009	0.621068	0.0231201	L	Haramura et al., 1983 and Kimura et al., 2018
Y-791322	L6	176.316	0.539409	12.0669	2.46313	241.846	2.78805	151.121	13.2218	5.86067	0.664118	1.22198	11.8	0.66	26.9914	0.0712392	0.990417	0.0525501	0.689833	0.0320245	0.696508	0.0323343	L	Haramura et al., 1983 and Kimura et al., 2018
Y-791413	L6	168.604	0.479474	10.585	2.53155	259.641	2.63316	143.945	11.9353	6.2316	0.747133	1.30926	12.2	0.77	23.818	0.0653491	0.98654	0.0496071	0.774468	0.0346247	0.785034	0.035097	L	Haramura et al., 1983 and Kimura et al., 2018
Y-791431	L6	182.206	0.539409	11.1672	2.66839	230.424	3.02038	153.171	13.1503	6.60253	0.747133	1.26562	9	0.57	25.9701	0.0637964	0.971405	0.0505765	0.636009	0.0236359	0.654731	0.0243317	L	Haramura et al., 1983 and Kimura et al., 2018
Y-791440	L6	182.674	0.359606	11.5377	3.14733	230.69	2.47826	150.457	12.2927	6.89927	0.664118	1.00377	12.6	0.33	22.1402	0.0657442	0.951754	0.0471571	0.635113	0.0330056	0.667308	0.0346787	L	Haramura et al., 1983 and Kimura et al., 2018
Y-791441	L6	181.505	0.299671	9.94991	3.35259	231.064	2.55571	154.558	13.1503	8.08625	0.830148	1.44019	10.8	0.36	24.6205	0.0570619	0.983988	0.0507719	0.640239	0.0284727	0.650657	0.028936	L	Haramura et al., 1983 and Kimura et al., 2018
Y-791442	L6	179.542	0.41954	13.7605	3.55785	228.061	2.55571	152.749	13.2932	7.04765	0.747133	1.26562	11.4	0.39	23.5262	0.0797783	0.983104	0.051885	0.638826	0.0303831	0.649806	0.0309053	L	Haramura et al., 1983 and Kimura et al., 2018
Y-791449	L6	186.413	0.539409	10.7967	2.59997	203.877	2.40082	154.98	13.2932	6.52835	0.581103	1.70204	10.3	0.27	22.4685	0.060288	0.960697	0.0499725	0.550033	0.0264395	0.572536	0.0275212	L	Haramura et al., 1983 and Kimura et al., 2018
Y-791450	L6	178.28	0.479474	10.2145	3.48943	239.794	2.24593	149.191	12.7215	7.04765	0.747133	1.04741	14.9	0.5	24.1828	0.0596393	0.967002	0.0500049	0.676447	0.0399924	0.69953	0.0413571	L	Haramura et al., 1983 and Kimura et al., 2018
Y-791471	L6	175.008	0.539409	13.443	2.53155	219.541	2.09104	150.759	13.3647	6.97346	0.747133	1.74568	10.1	0.4	23.3074	0.0799565	0.995435	0.0535154	0.630895	0.0276158	0.633788	0.0277424	L	Haramura et al., 1983 and Kimura et al., 2018
Y-791486	L6	178.654	0.41954	15.4012	2.46313	217	2.32337	151.422	12.1497	5.63812	0.664118	1.22198	13.7	0.35	23.6721	0.0897342	0.97941	0.0476575	0.610866	0.0366946	0.623708	0.037466	L	Haramura et al., 1983 and Kimura et al., 2018
Y-791566	L6	181.879	0.41954	10.5321	3.48943	229.448	2.55571	151.121	12.2212	6.2316	0.830148	0.872841	13	0.44	22.4685	0.0602764	0.960126	0.0470878	0.634453	0.0342022	0.660802	0.0356226	L	Haramura et al., 1983 and Kimura et al., 2018
Y-791574	L6	177.672	0.479474	10.8496	2.39471	224.406	2.63316	152.809	13.1503	6.89927	0.747133	1.6584	9.4	0.25	27.1737	0.0635641	0.993842	0.0518672	0.635204	0.0253164	0.63914	0.0254733	L	Haramura et al., 1983 and Kimura et al., 2018
Y-791577	L6	182.346	0.599343	11.4318	3.35259	232.568	2.47826	149.734	11.9353	6.82509	0.747133	1.04741	9.8	0.44	24.9852	0.065258	0.948876	0.0458684	0.641431	0.0257171	0.675991	0.0271027	L	Haramura et al., 1983 and Kimura et al., 2018
Y-791586	L6	179.542	0.41954	10.0028	2.39471	232.025	2.63316	154.86	12.7215	7.04765	0.747133	1.52747	10.4	0.34	25.8242	0.0579927	0.996688	0.0496534	0.649932	0.0277179	0.652091	0.02781	L	Haramura et al., 1983 and Kimura et al., 2018
Y-791591	L6	184.029	0.659277	9.26189	3.28417	232.662	2.55571	151.422	11.7924	7.12183	0.747133	1.04741	9	0.53	22.6144	0.0523876	0.950801	0.0449047	0.635823	0.0234018	0.668723	0.0246127	L	Haramura et al., 1983 and Kimura et al., 2018
Y-791771	L6	181.225	0.659277	14.4485	2.66839	203.664	2.32337	154.317	13.4362	6.97346	0.747133	1.3529	10.8	0.5	29.1069	0.0829894	0.983973	0.0519559	0.565192	0.0285167	0.574398	0.0289812	L	Haramura et al., 1983 and Kimura et al., 2018
Y-791781	L6	184.076	0.539409	9.94991	3.35259	227.753	2.86549	151.121	13.5077	6.67672	0.830148	0.872841	13.1	0.4	21.8849	0.0562649	0.948667	0.0514232	0.62225	0.0340539	0.65592	0.0358966	L	Haramura et al., 1983 and Kimura et al., 2018
Y-791865	L6	185.431	0.599343	11.9081	2.46313	212.354	1.70381	156.367	11.2206	6.15742	0.664118	2.05118	9.7	0.38	26.0065	0.0668461	0.974426	0.0424044	0.575937	0.0250312	0.591053	0.0256881	L	Haramura et al., 1983 and Kimura et al., 2018
Y-791927	L6	174.306	0.359606	19.1589	1.84735	229.208	1.62636	154.618	10.2201	6.37997	0.747133	0.960125	12.6	0.37	29.2163	0.114412	1.02502	0.0410882	0.661323	0.0345899	0.645178	0.0337455	L	Haramura et al., 1983 and Kimura et al., 2018
Y-791956	L6	187.348	0.539409	12.2257	2.66839	211.959	1.70381	158.237	10.1486	6.08323	0.664118	2.13846	8.6	0.4	21.6296	0.0679266	0.975988	0.0379607	0.568985	0.0219656	0.582984	0.022506	L	Haramura et al., 1983 and Kimura et al., 2018
Y-791958	L6	181.692	0.539409	11.0084	2.80523	231.186	1.62636	151.844	10.6489	6.30579	0.747133	2.1821	12.8	0.47	29.3987	0.0630673	0.965717	0.0410719	0.639917	0.0337107	0.662634	0.0349074	L	Haramura et al., 1983 and Kimura et al., 2018
Y-792512	L6	181.645	0.479474	12.9137	2.18945	227.571	2.55571	150.819	14.7226	6.52835	0.747133	1.17834	10.3	0.33	22.8332	0.0740019	0.959444	0.0567986	0.630073	0.0271335	0.656706	0.0282805	L	Haramura et al., 1983 and Kimura et al., 2018
Y-792669	L6	182.533	0.299671	17.5711	3.28417	219.761	1.16169	153.714	12.7215	6.08323	0.498089	1.22198	11.2	0.33	23.2709	0.100201	0.9731	0.0488396	0.605488	0.0293609	0.622226	0.0301725	L	Haramura et al., 1983 and Kimura et al., 2018
Y-793168	L6	178.28	1.01888	16.1421	3.07891	218.407	1.93614	149.312	11.9353	7.04765	0.664118	0.916483	12.5	0.48	27.575	0.0942486	0.967784	0.0469147	0.616116	0.0335507	0.636625	0.0346675	L	Haramura et al., 1983 and Kimura et al., 2018
Y-793201	L6	181.365	0.41954	13.5488	2.32629	230.813	2.01359	151.121	11.578	6.45416	0.747133	1.17834	10.9	0.35	25.1311	0.0777614	0.962848	0.0447359	0.640038	0.0287585	0.664734	0.0298682	L	Haramura et al., 1983 and Kimura et al., 2018
Y-793219	L6	183.001	0.779146	17.8887	3.89995	206.878	2.40082	158.116	14.2938	6.45416	0.332059	1.44019	10.1	0.3	22.6873	0.101751	0.998411	0.0547358	0.568538	0.0264096	0.569443	0.0264516	L	Haramura et al., 1983 and Kimura et al., 2018
Y-793220	L6	182.627	0.359606	15.1366	3.96837	213.021	1.23913	156.97	13.4362	6.60253	0.498089	1.39655	10.6	0.26	21.5201	0.0862737	0.993206	0.051557	0.58662	0.0277737	0.590632	0.0279637	L	Haramura et al., 1983 and Kimura et al., 2018
Y-793235	L6	184.263	0.539409	10.5321	3.62627	224.201	2.63316	149.312	11.7209	6.45416	0.581103	1.13469	9.4	0.31	23.3803	0.0594966	0.936359	0.0445759	0.611923	0.0244109	0.653513	0.02607	L	Haramura et al., 1983 and Kimura et al., 2018
Y-793241	L6	180.57	0.41954	12.9137	3.69469	227.682	2.55571	154.739	13.2932	6.89927	0.913163	0.916483	8.1	0.53	23.125	0.0744425	0.99024	0.0515895	0.634132	0.0214651	0.640383	0.0216766	L	Haramura et al., 1983 and Kimura et al., 2018
Y-793285	L6	181.084	0.359606	14.9249	3.55785	230.374	1.23913	152.025	13.0788	6.37997	0.415074	1.30926	11.3	0.4	22.1037	0.0857917	0.970112	0.0506133	0.63981	0.0298601	0.659522	0.03078	L	Haramura et al., 1983 and Kimura et al., 2018
Y-793394	L6	189.311	0.479474	12.4374	3.42101	207.196	3.02038	159.262	13.7221	5.86067	0.747133	0.960125	11.2	0.45	21.666	0.0683862	0.972125	0.0507948	0.550431	0.0283097	0.566215	0.0291214	L	Haramura et al., 1983 and Kimura et al., 2018
Y-793401	L6	182.206	0.539409	11.4847	2.46313	226.051	1.8587	153.412	11.7924	6.67672	0.747133	2.13846	9	0.65	26.6996	0.0656105	0.972935	0.045354	0.623938	0.0236359	0.641294	0.0242934	L	Haramura et al., 1983 and Kimura et al., 2018
Y-793402	L6	182.346	0.539409	10.8496	3.14733	229.696	2.86549	150.759	13.0074	6.00905	0.747133	0.349137	11.1	0.44	24.6205	0.0619346	0.955372	0.0499883	0.63351	0.0291285	0.663103	0.0304892	L	Haramura et al., 1983 and Kimura et al., 2018
Y-793421	L6	181.131	0.539409	12.1728	3.35259	223.374	2.94294	153.593	12.3642	6.00905	0.830148	0.349137	10.8	0.41	21.0824	0.0699539	0.979864	0.0478352	0.620209	0.0285314	0.632954	0.0291178	L	Haramura et al., 1983 and Kimura et al., 2018
Y-793423	L6	179.729	0.539409	12.5962	3.01049	219.523	2.86549	155.041	12.5071	5.63812	0.747133	0.305494	11.1	0.38	21.8484	0.0729519	0.996814	0.0487657	0.614272	0.0295528	0.616235	0.0296472	L	Haramura et al., 1983 and Kimura et al., 2018
Y-793448	L6	181.505	0.599343	11.8023	3.42101	231.866	2.94294	152.327	11.578	5.26719	0.664118	0.349137	10.9	0.31	23.6357	0.0676851	0.969783	0.0447014	0.64246	0.0287363	0.662478	0.0296317	L	Haramura et al., 1983 and Kimura et al., 2018
Y-793449	L6	185.151	0.479474	11.4847	3.35259	218.086	2.94294	155.704	11.2921	6.08323	0.747133	0.305494	11.5	0.29	24.8758	0.064567	0.971762	0.0427391	0.592379	0.0297211	0.609592	0.0305847	L	Haramura et al., 1983 and Kimura et al., 2018
Y-793464	L6	186.647	0.719211	12.1728	3.55785	218.886	2.7106	152.025	12.0783	6.97346	0.581103	1.00377	9	0.14	22.9427	0.0678866	0.9412	0.0453482	0.589788	0.0230736	0.626634	0.0245151	L	Haramura et al., 1983 and Kimura et al., 2018
Y-793465	L6	184.31	0.299671	12.2257	3.28417	225.258	2.40082	154.679	13.0074	0.741857	0.16603	1.17834	12.1	0.42	21.6296	0.0690464	0.969771	0.0494559	0.614653	0.0314145	0.633812	0.0323937	L	Haramura et al., 1983 and Kimura et al., 2018
Y-793496	L6	181.038	0.599343	15.1895	2.66839	227.873	1.54892	153.895	13.5791	6.37997	0.747133	0.741915	8.2	0.37	25.5688	0.0873354	0.982295	0.0525629	0.633026	0.021674	0.644436	0.0220646	L	Haramura et al., 1983 and Kimura et al., 2018
Y-793569	L6	178.373	0.539409	15.1366	2.59997	227.285	3.17528	153.473	12.8644	6.45416	0.747133	0.872841	10.8	0.44	31.5507	0.0883311	0.994233	0.0505402	0.640825	0.0289726	0.644542	0.0291406	L	Haramura et al., 1983 and Kimura et al., 2018
Y-8010	L6	180.477	0.539409	10.2675	3.48943	236.074	2.94294	154.015	12.5071	5.48975	0.747133	0.829199	11.8	0.52	20.9001	0.0592185	0.98612	0.0485637	0.657846	0.0312863	0.667106	0.0317267	L	Haramura et al., 1983 and Kimura et al., 2018
Y-8011	L6	174.166	0.539409	16.3538	3.76311	231.936	2.32337	153.352	10.4345	6.7509	0.415074	1.39655	11.9	0.62	27.3196	0.0977398	1.01745	0.0419839	0.669734	0.0326946	0.658249	0.0321339	L	Haramura et al., 1983 and Kimura et al., 2018
Y-81026	L6	176.877	0.599343	11.2201	3.07891	247.797	2.24593	151.965	12.0068	6.37997	0.747133	1.83297	14.1	0.8	20.28	0.0660299	0.992791	0.0475698	0.704567	0.0381452	0.709683	0.0384222	L	Haramura et al., 1983 and Kimura et al., 2018
Y-81049	L6	177.345	0.539409	17.3065	3.96837	220.118	2.47826	154.86	12.8644	6.67672	0.415074	1.26562	11.3	0.55	24.2922	0.10158	1.00904	0.0508333	0.624217	0.0304897	0.618627	0.0302167	L	Haramura et al., 1983 and Kimura et al., 2018
Y-82024	L6	176.644	0.599343	11.5377	3.42101	256.078	2.24593	147.141	12.4356	7.64113	0.913163	0.916483	10.9	0.6	22.1767	0.0679885	0.962546	0.0493339	0.729076	0.0295271	0.757445	0.0306761	L	Haramura et al., 1983 and Kimura et al., 2018
Y-82036	L6	181.832	0.599343	10.2675	3.01049	231.193	3.09783	152.568	12.5071	6.08323	0.830148	0.785557	11.5	0.47	28.1585	0.0587771	0.969571	0.0482016	0.639443	0.0302636	0.659512	0.0312134	L	Haramura et al., 1983 and Kimura et al., 2018
Y-82178	L6	188.517	0.659277	17.2006	3.55785	193.018	2.63316	162.398	13.7935	7.41857	0.996177	1.57111	11.8	0.53	18.3468	0.0949753	0.995444	0.0512746	0.514928	0.029952	0.517285	0.0300891	L	Haramura et al., 1983 and Kimura et al., 2018
Y-82187	L6	188.89	0.779146	15.0307	3.83153	201.758	2.55571	158.96	14.1509	6.89927	0.913163	1.04741	9.4	0.65	15.5747	0.0828295	0.972445	0.0524988	0.53718	0.0238128	0.552401	0.0244876	L	Haramura et al., 1983 and Kimura et al., 2018
Y-8435	L6	185.057	0.899014	15.0307	3.89995	208.557	2.63316	155.402	16.6523	7.56695	0.664118	1.09105	9.8	0.28	19.514	0.0845451	0.97037	0.0630585	0.566783	0.0253403	0.584089	0.0261141	L	Haramura et al., 1983 and Kimura et al., 2018
Y-86689	L6	185.618	0.659277	14.3956	3.69469	213.554	2.94294	157.513	13.7935	6.89927	0.913163	1.22198	9.8	0.44	22.9791	0.0807281	0.980577	0.0520752	0.578607	0.0252638	0.590068	0.0257642	L	Haramura et al., 1983 and Kimura et al., 2018
Y-86691	L6	182.066	0.479474	12.6491	3.83153	219.305	2.78805	154.136	13.5077	6.52835	0.830148	1.61476	10.6	0.58	21.5931	0.072318	0.978277	0.0519909	0.605784	0.0278593	0.619236	0.0284779	L	Haramura et al., 1983 and Kimura et al., 2018
Y-86754	L6	181.131	0.539409	16.8831	3.55785	217.931	2.78805	150.457	12.3642	6.08323	0.913163	0.829199	11.9	0.26	36.9855	0.097023	0.959859	0.0478352	0.605095	0.0314374	0.6304	0.0327521	L	Haramura et al., 1983 and Kimura et al., 2018
Y-86787	L6	185.385	0.599343	10.9555	3.35259	225.348	3.25272	155.885	12.2212	6.00905	0.747133	1.39655	10.9	0.22	18.9669	0.0615139	0.971665	0.0461973	0.611333	0.0281349	0.629161	0.0289554	L	Haramura et al., 1983 and Kimura et al., 2018
Y-9203	L6	185.665	0.659277	9.42066	3.01049	218.177	2.94294	155.282	14.7941	6.82509	0.830148	1.09105	9.4	0.49	17.7997	0.0528161	0.966444	0.0558386	0.590985	0.0242265	0.611505	0.0250677	L	Haramura et al., 1983 and Kimura et al., 2018
Y980003	L6	189.545	0.659277	8.25631	3.35259	216.486	3.02038	154.076	13.2218	6.7509	0.830148	0.829199	13.4	0.56	13.3133	0.0453408	0.939309	0.0488826	0.574402	0.0338287	0.611515	0.0360145	L	Haramura et al., 1983 and Kimura et al., 2018
Y980104	L6	183.141	0.539409	12.702	3.28417	218.287	3.17528	147.382	14.1509	6.30579	0.664118	0.741915	10.4	0.44	19.514	0.0721942	0.929919	0.0541469	0.599431	0.0271732	0.644606	0.029221	L	Haramura et al., 1983 and Kimura et al., 2018
Y980120	L6	182.487	0.599343	12.4374	2.53155	218.88	3.17528	152.447	13.7221	6.82509	0.830148	0.523705	11.2	0.36	21.739	0.0709437	0.96533	0.0526944	0.603217	0.0293684	0.624881	0.0304231	L	Haramura et al., 1983 and Kimura et al., 2018
Y980132	L6	183.889	0.479474	9.42066	3.35259	219.296	3.02038	154.317	12.8644	6.89927	0.913163	0.916483	11.2	0.44	15.3924	0.0533263	0.969716	0.0490243	0.599755	0.0291444	0.618485	0.0300546	L	Haramura et al., 1983 and Kimura et al., 2018
Y980156	L6	175.896	0.599343	11.4847	3.35259	237.497	3.02038	150.638	13.6506	6.60253	0.830148	0.480063	12	0.3	17.6538	0.0679644	0.989616	0.0543841	0.679048	0.0326452	0.686173	0.0329877	L	Haramura et al., 1983 and Kimura et al., 2018
Y980171	L6	184.497	0.539409	12.2786	3.62627	223.652	3.09783	153.412	13.0788	6.67672	0.830148	1.3529	11.5	0.68	17.2161	0.069275	0.960856	0.0496772	0.609652	0.0298265	0.634488	0.0310416	L	Haramura et al., 1983 and Kimura et al., 2018
Y980172	L6	186.88	0.719211	12.5962	3.55785	217.78	3.02038	152.086	13.0788	6.52835	0.830148	0.523705	12	0.62	20.0976	0.0701601	0.940396	0.0490435	0.586074	0.0307263	0.623221	0.0326738	L	Haramura et al., 1983 and Kimura et al., 2018
Y980246	L6	188.283	0.659277	10.6379	3.55785	209.48	3.02038	151.302	14.0079	6.7509	0.830148	1.52747	11.3	0.63	19.4411	0.0588115	0.928581	0.0521362	0.559539	0.0287184	0.602574	0.0309272	L	Haramura et al., 1983 and Kimura et al., 2018
Y980283	L6	182.767	0.539409	9.47359	3.35259	226.679	3.17528	150.819	12.65	6.89927	0.830148	1.09105	12.9	0.36	27.6844	0.053955	0.953554	0.0485031	0.623751	0.0337742	0.654132	0.0354192	L	Haramura et al., 1983 and Kimura et al., 2018
Y980305	L6	185.946	0.779146	13.39	3.96837	200.139	2.94294	155.885	13.4362	6.60253	0.747133	1.44019	12.6	0.42	12.5838	0.0749569	0.968733	0.0506368	0.541307	0.0324248	0.558778	0.0334713	L	Haramura et al., 1983 and Kimura et al., 2018
Y980308	L6	182.393	0.539409	10.4792	3.62627	231.203	3.02038	150.337	12.5786	6.30579	0.664118	1.09105	16.1	0.36	18.2739	0.0598045	0.952453	0.048328	0.637504	0.0422387	0.669328	0.0443473	L	Haramura et al., 1983 and Kimura et al., 2018
Y980353	L6	176.27	0.479474	12.5432	2.94207	248.491	2.94294	150.096	11.6495	6.45416	0.830148	1.39655	10.7	0.8	19.2952	0.0740709	0.983959	0.0463131	0.708975	0.0290468	0.720533	0.0295204	L	Haramura et al., 1983 and Kimura et al., 2018
Y980438	L6	177.812	0.599343	11.326	3.35259	224.651	3.17528	150.337	13.7935	6.82509	0.747133	1.13469	11.2	0.44	24.9123	0.0663024	0.97699	0.0543613	0.635397	0.0301404	0.650361	0.0308503	L	Haramura et al., 1983 and Kimura et al., 2018
Y980466	L6	182.814	0.359606	7.67414	2.18945	230.23	3.33017	153.834	13.865	6.60253	0.830148	1.17834	14.7	0.32	16.7419	0.0436954	0.972369	0.053148	0.633361	0.038477	0.651358	0.0395704	L	Haramura et al., 1983 and Kimura et al., 2018
Y980523	L6	177.579	0.539409	10.1087	3.76311	232.482	3.09783	148.407	13.2218	6.52835	0.747133	1.09105	12.5	0.29	24.0369	0.0592543	0.965719	0.0521766	0.658411	0.0336831	0.681783	0.0348788	L	Haramura et al., 1983 and Kimura et al., 2018
Y980646	L6	184.45	0.599343	13.39	2.80523	216.533	3.17528	152.749	12.4356	6.7509	0.830148	1.30926	12.5	0.37	15.5018	0.0755647	0.956944	0.047246	0.590396	0.0324283	0.61696	0.0338874	L	Haramura et al., 1983 and Kimura et al., 2018
Y980647	L6	184.31	0.659277	9.63236	3.07891	220.964	3.02038	151.362	12.9359	6.60253	0.830148	1.17834	12.8	0.34	22.4685	0.0544002	0.948977	0.0491841	0.602937	0.0332319	0.635355	0.0350187	L	Haramura et al., 1983 and Kimura et al., 2018
Y980817	L6	185.572	0.719211	11.5906	2.66839	218.034	3.17528	152.749	13.7935	6.00905	0.913163	1.13469	11.9	0.34	22.8697	0.0650144	0.951159	0.0520883	0.590896	0.0306851	0.621238	0.0322608	L	Haramura et al., 1983 and Kimura et al., 2018
Y980852	L6	184.684	0.659277	8.15046	3.28417	221.056	3.17528	155.041	12.9359	6.60253	0.664118	1.3529	10.6	0.51	21.6296	0.0459377	0.970071	0.0490845	0.601967	0.0274644	0.620539	0.0283118	L	Haramura et al., 1983 and Kimura et al., 2018
Y980861	L6	183.982	0.599343	10.1087	1.84735	221.432	3.02038	152.387	14.2938	6.60253	0.830148	1.3529	14.9	0.29	30.2011	0.0571918	0.957103	0.0544438	0.605287	0.0387528	0.632416	0.0404897	L	Haramura et al., 1983 and Kimura et al., 2018
Y981033	L6	180.336	0.599343	9.31481	3.42101	211.536	3.02038	150.035	13.5791	6.82509	0.747133	1.04741	10.9	0.37	25.9701	0.0537658	0.961384	0.0527673	0.589927	0.0289225	0.613623	0.0300843	L	Haramura et al., 1983 and Kimura et al., 2018
Y981419	L6	186.74	0.659277	9.94991	2.32629	213.777	3.02038	153.231	14.0079	6.52835	0.830148	1.00377	11.1	0.52	21.666	0.0554622	0.948192	0.0525669	0.575734	0.0284432	0.607191	0.0299973	L	Haramura et al., 1983 and Kimura et al., 2018
Y981499	L6	182.627	0.479474	9.57944	1.57367	222.266	3.02038	154.739	13.9365	6.52835	0.747133	1.13469	14	0.35	20.1341	0.0545998	0.979088	0.0534767	0.612078	0.0366823	0.625151	0.0374658	L	Haramura et al., 1983 and Kimura et al., 2018
Y981605	L6	186.413	0.719211	10.4262	3.07891	209.1	2.94294	156.005	12.5786	5.34137	0.830148	1.26562	10.7	0.15	22.7603	0.0582193	0.967052	0.0472858	0.564126	0.0274663	0.583346	0.0284021	L	Haramura et al., 1983 and Kimura et al., 2018
Y981678	L6	183.749	0.719211	10.2145	3.42101	224.026	3.02038	148.769	12.9359	6.37997	0.747133	0.654631	13.1	0.16	17.7632	0.0578642	0.935566	0.0493343	0.613157	0.0341146	0.655386	0.0364641	L	Haramura et al., 1983 and Kimura et al., 2018
Y981685	L6	177.766	0.958949	9.10311	3.89995	241.706	2.94294	153.714	13.2932	6.89927	0.830148	1.09105	10.9	0.69	22.3955	0.0533038	0.999199	0.0524034	0.683813	0.0293408	0.684361	0.0293643	L	Haramura et al., 1983 and Kimura et al., 2018
Y981731	L6	180.71	0.659277	9.57944	2.18945	230.664	2.86549	151.664	13.0074	6.52835	0.747133	1.00377	12.8	0.84	26.0795	0.0551788	0.969806	0.0504409	0.641942	0.0338938	0.661928	0.034949	L	Haramura et al., 1983 and Kimura et al., 2018
Y981732	L6	179.215	1.07882	10.0028	1.98419	232.171	3.02038	151.664	13.9365	6.30579	0.747133	1.09105	11.8	0.73	18.0186	0.0580986	0.9779	0.0544949	0.651527	0.0315066	0.666251	0.0322186	L	Haramura et al., 1983 and Kimura et al., 2018
Y981752	L6	190.994	0.899014	8.94434	2.94207	203.393	2.94294	159.141	15.2229	6.15742	0.747133	1.04741	10.1	0.43	16.7419	0.0487466	0.96283	0.055854	0.535567	0.0253043	0.556243	0.0262812	L	Haramura et al., 1983 and Kimura et al., 2018
Y981894	L6	187.769	0.659277	6.82733	3.28417	214.758	2.94294	159.081	15.5088	6.52835	0.830148	1.48383	10.9	0.32	16.0854	0.0378481	0.978997	0.0578803	0.575208	0.0277777	0.587548	0.0283736	L	Haramura et al., 1983 and Kimura et al., 2018
Y981960	L6	177.952	0.659277	12.7549	2.87365	220.729	3.02038	151.844	12.2927	5.86067	0.830148	1.13469	10.7	0.31	22.7238	0.0746088	0.98601	0.0484082	0.62381	0.0287722	0.632661	0.0291804	L	Haramura et al., 1983 and Kimura et al., 2018
Y982123	L6	177.064	0.779146	13.2842	1.71051	224.318	2.94294	152.749	13.4362	6.7509	0.830148	0.741915	12.4	0.69	16.2678	0.0780943	0.996859	0.0531767	0.637136	0.0335107	0.639143	0.0336163	L	Haramura et al., 1983 and Kimura et al., 2018
Y982172	L6	186.647	0.659277	8.83849	3.48943	216.815	3.09783	155.945	12.2212	6.37997	0.830148	1.17834	12.3	0.68	18.9669	0.0492916	0.965468	0.0458849	0.584206	0.0315339	0.605101	0.0326618	L	Haramura et al., 1983 and Kimura et al., 2018
Y982182	L6	171.455	0.958949	8.89141	3.55785	250.984	2.94294	144.849	13.2932	5.26719	0.830148	1.09105	13.9	0.59	21.8119	0.0539803	0.97623	0.0543321	0.736195	0.0387933	0.754121	0.0397379	L	Haramura et al., 1983 and Kimura et al., 2018
Y982356	L6	178.794	0.659277	10.7438	3.28417	237.63	2.94294	150.216	12.8644	6.60253	0.747133	1.30926	12.6	0.43	23.8545	0.062549	0.970847	0.0504213	0.668415	0.0337218	0.688487	0.0347344	L	Haramura et al., 1983 and Kimura et al., 2018
Y982948	L6	187.535	0.599343	7.30366	3.35259	225.087	2.63316	148.287	13.7935	6.7509	0.830148	1.09105	10.4	0.55	25.2041	0.0405391	0.913705	0.051543	0.603623	0.0265365	0.660633	0.0290428	L	Haramura et al., 1983 and Kimura et al., 2018
Y983028	L6	182.907	0.779146	14.3956	3.42101	222.441	3.02038	147.804	11.2921	5.86067	0.747133	0.872841	10.6	0.34	24.1463	0.0819247	0.933774	0.0432634	0.61162	0.0277311	0.654997	0.0296979	L	Haramura et al., 1983 and Kimura et al., 2018
Y983029	L6	183.094	0.899014	11.8023	3.42101	218.8	3.09783	151.302	12.1497	6.52835	0.830148	1.00377	12.4	0.53	24.657	0.0670976	0.954895	0.0465017	0.600993	0.0324071	0.629382	0.0339378	L	Haramura et al., 1983 and Kimura et al., 2018
Y983073	L6	178.887	0.659277	11.9611	3.62627	233.581	3.02038	151.06	15.6517	6.52835	0.830148	0.872841	11.7	0.62	22.7968	0.0695994	0.975793	0.0613139	0.656684	0.0312967	0.672974	0.0320731	L	Haramura et al., 1983 and Kimura et al., 2018
Y983132	L6	182.346	0.659277	7.77999	3.55785	244.605	2.94294	145.874	12.793	6.52835	0.830148	1.04741	10.9	0.25	18.821	0.0444117	0.924418	0.0491643	0.674631	0.0286037	0.72979	0.0309424	L	Haramura et al., 1983 and Kimura et al., 2018
Y983269	L6	178.841	0.719211	11.6435	3.14733	232.813	3.02038	147.201	14.0794	6.37997	0.830148	1.52747	10.2	0.19	19.6964	0.0677694	0.951111	0.0551689	0.654694	0.0272915	0.688347	0.0286943	L	Haramura et al., 1983 and Kimura et al., 2018
Y983277	L6	179.682	0.539409	7.62121	2.32629	239.26	3.02038	147.864	13.0788	6.37997	0.830148	0.567347	9.8	0.25	21.5931	0.0441504	0.950924	0.0510083	0.669673	0.0260984	0.704235	0.0274454	L	Haramura et al., 1983 and Kimura et al., 2018
Y983620	L6	142.942	0.599343	10.4262	2.87365	331.102	4.41441	136.769	10.6489	4.74789	0.581103	0.916483	16.3	0.63	19.3316	0.0759249	1.10564	0.0522062	1.16493	0.054566	1.05363	0.0493523	L	Haramura et al., 1983 and Kimura et al., 2018
Y983748	L6	180.897	0.659277	7.93876	3.62627	232.672	2.78805	150.699	11.8639	6.82509	0.830148	0.610989	12.1	0.31	10.5047	0.045681	0.96264	0.045959	0.64686	0.0320071	0.671964	0.0332493	L	Haramura et al., 1983 and Kimura et al., 2018
Y-791316	L7	174.213	0.599343	12.8079	2.39471	222.3	2.24593	149.07	12.3642	5.41556	0.747133	0.785557	11.1	0.48	27.3196	0.0765265	0.988775	0.0497347	0.641737	0.0304884	0.649022	0.0308346	L	Haramura et al., 1983 and Kimura et al., 2018
A-882019	L melt breccia	169.258	0.539409	8.89141	3.42101	245.268	2.94294	145.693	13.0074	5.63812	0.664118	0.436421	12.3	0.56	31.9519	0.054681	0.994665	0.0538538	0.728768	0.0347735	0.732676	0.03496	L	Haramura et al., 1983 and Kimura et al., 2018
A-882109	L melt breccia	158.741	0.719211	9.36774	3.69469	255.871	2.78805	145.03	14.7941	5.93486	0.664118	1.04741	11.1	0.54	35.2347	0.0614273	1.05574	0.0653094	0.810645	0.0334601	0.767847	0.0316936	L	Haramura et al., 1983 and Kimura et al., 2018
Y-790521	L melt breccia	181.645	0.599343	15.3483	2.80523	203.724	2.09104	155.885	12.5071	6.67672	0.747133	1.13469	8.1	0.34	21.2283	0.0879531	0.991668	0.0482512	0.564049	0.021338	0.568788	0.0215173	L	Haramura et al., 1983 and Kimura et al., 2018
Y-790523	L melt breccia	188.61	0.539409	16.7772	2.39471	190.266	1.70381	162.82	13.0788	6.97346	1.16221	0.610989	5.5	0.36	17.9456	0.0925916	0.997536	0.0485938	0.507334	0.0139537	0.508587	0.0139882	L	Haramura et al., 1983 and Kimura et al., 2018
Y-790528	L melt breccia	178.513	0.779146	15.0836	3.01049	214.439	2.94294	144.97	14.2938	7.34439	0.581103	2.1821	9.8	0.51	28.4503	0.0879531	0.938412	0.0561117	0.604131	0.0262693	0.643781	0.0279933	L	Haramura et al., 1983 and Kimura et al., 2018
Y-790728	L melt breccia	187.395	0.539409	10.585	3.14733	193.159	2.7106	160.046	12.0783	6.52835	0.913163	1.00377	5.9	0.16	18.1645	0.0587963	0.986901	0.0451673	0.51839	0.0150656	0.525271	0.0152656	L	Haramura et al., 1983 and Kimura et al., 2018
Y-790757	L melt breccia	184.917	0.899014	15.6658	3.21575	200.542	2.78805	158.779	12.793	6.45416	0.747133	1.96389	9.9	0.54	21.7755	0.0881843	0.992209	0.0484808	0.545414	0.0256183	0.549697	0.0258195	L	Haramura et al., 1983 and Kimura et al., 2018
Y-790489	L, melt rock	180.243	0.719211	15.7717	3.28417	210.676	2.47826	154.076	12.0783	6.7509	0.498089	1.78932	10.2	0.49	28.6327	0.0910825	0.987785	0.0469594	0.587835	0.0270791	0.595104	0.027414	L	Haramura et al., 1983 and Kimura et al., 2018
Y-793534	L, melt rock	185.946	1.19869	12.5432	3.14733	199.918	2.40082	159.382	12.5786	6.52835	0.581103	2.44396	10.9	0.53	21.4472	0.0702165	0.990469	0.0474047	0.54071	0.02805	0.545913	0.02832	L	Haramura et al., 1983 and Kimura et al., 2018
ALHA76004	LL3	189.11	0.78	12.19	3.808	198.4	2.772	150.268	14.697	6.808	0.93	1.008	9.7	0.6	21.7175	0.0670972	0.9182	0.0544616	0.527624	0.0245443	0.574629	0.0267308	LL	Kallemeyn, 1989
ALHA77278	LL3	191.774	0.72	11.978	3.4	192	2.618	145.202	13.49	6.068	0.93	1.12	10.3	0.5	22.5205	0.0650144	0.874924	0.0492944	0.503511	0.0257004	0.575491	0.0293745	LL	Kallemeyn, 1989
EET 83213	LL3	194.392	0.84	12.19	3.672	190.7	2.233	154.428	14.058	6.808	0.837	0.952	9.8	0.5	18.2135	0.0652742	0.917985	0.0506783	0.493368	0.0241236	0.537446	0.0262788	LL	Kallemeyn, 1989
Bishunpur	LL3	189.484	0.9	11.819	3.468	199.7	2.464	151.112	12.993	7.03	0.93	1.68	10.5	0.6	23.6155	0.0649268	0.921536	0.0480522	0.530034	0.0265161	0.575163	0.0287738	LL	Kallemeyn, 1989
Krymka	LL3	187.661	0.84	11.66	3.808	188.4	2.541	149.001	13.277	5.994	0.837	1.232	9.7	0.5	21.827	0.0646755	0.917492	0.0495795	0.504899	0.0247338	0.550303	0.026958	LL	Kallemeyn, 1989
Manych	LL3	185.511	0.72	12.402	3.876	207.5	2.541	148.398	13.49	6.142	1.116	1.12	9.9	0.6	30.6235	0.0695885	0.92437	0.0509587	0.562531	0.0255363	0.608556	0.0276257	LL	Kallemeyn, 1989
Semarkona	LL3	187.708	0.6	11.819	3.332	190.9	2.695	149.906	14.484	7.104	0.93	1.344	11.6	0.5	19.418	0.0655411	0.922832	0.0540732	0.511471	0.0295712	0.554241	0.0320439	LL	Kallemeyn, 1989
St.Mary's Co.	LL3	189.063	0.84	11.024	3.74	203.3	2.541	149.001	13.206	7.178	0.93	0.896	11.4	0.4	23.8345	0.0606942	0.910687	0.0489486	0.540789	0.028853	0.593825	0.0316826	LL	Kallemeyn, 1989
Greenwell Springs	LL4	191.073	0.66	11.607	3.604	197.8	2.772	152.499	13.845	7.03	1.023	1.176	10.8	0.5	17.228	0.0632318	0.922259	0.0507773	0.520624	0.0270469	0.56451	0.0293268	LL	Kallemeyn, 1989
Olivenza	LL5	192.896	0.72	12.296	3.876	189	2.772	154.609	13.49	7.03	0.93	1.4	13.6	0.5	18.5055	0.0663523	0.926187	0.0490078	0.492761	0.0337372	0.532032	0.0364259	LL	Kallemeyn, 1989
Bandong	LL6	187.614	0.66	12.137	3.808	196	2.772	153.825	13.49	7.252	0.93	1.568	11.6	0.5	21.7175	0.0673381	0.947432	0.0503874	0.525397	0.0295859	0.554549	0.0312275	LL	Kallemeyn, 1989
Cherokee Springs	LL6	190.746	1.02	11.236	3.468	203.8	3.08	152.68	13.135	7.178	1.023	1.008	9.7	0.5	21.316	0.0613157	0.924937	0.048256	0.537337	0.0243338	0.580944	0.0263086	LL	Kallemeyn, 1989
Ensisheim	LL6	189.998	0.84	11.925	3.604	192.2	2.695	154.006	15.904	7.252	0.465	1.512	10.5	0.3	19.5275	0.0653318	0.936646	0.0586588	0.508747	0.0264444	0.543158	0.028233	LL	Kallemeyn, 1989
Karatu	LL6	195.373	0.9	11.66	3.4	185.6	2.695	157.624	12.709	7.696	1.302	0.84	8.3	0.4	14.7095	0.0621225	0.932276	0.0455851	0.477761	0.0203285	0.512468	0.0218053	LL	Kallemeyn, 1989
Oubari	LL6	186.913	0.78	10.388	3.4	202.5	2.541	149.725	13.987	6.438	0.837	1.344	10.9	0.4	23.214	0.0578505	0.925636	0.0524397	0.544857	0.0279048	0.58863	0.0301466	LL	Kallemeyn, 1989
PCA 82507	LL6	197.009	0.84	13.303	3.808	179.4	2.618	157.202	14.839	7.548	0.837	1.176	4.6	0.4	10.804	0.0702876	0.922059	0.052783	0.457967	0.0111729	0.496679	0.0121173	LL	Kallemeyn, 1989
Saint-Séverin	LL6	189.858	0.66	12.561	3.944	201.7	2.464	152.197	13.632	7.4	1.023	1.232	10.5	0.4	21.2065	0.068867	0.926328	0.0503161	0.534288	0.0264639	0.57678	0.0285686	LL	Kallemeyn, 1989
St.Mesmin, dark	LL6	170.694	0.84	11.395	3.264	277.1	2.695	142.308	11.857	6.068	0.837	1.4	17.7	1	18.907	0.0694881	0.963377	0.0486779	0.816422	0.0496188	0.847459	0.0515051	LL	Kallemeyn, 1989
St.Mesmin, D-3	LL6	209.302	1.62	14.787	3.808	160.6	3.157	167.513	19.667	7.696	1.023	0.84	0.3	1	5.694	0.0735398	0.924833	0.0658478	0.385896	0.000685869	0.417261	0.000741614	LL	Kallemeyn, 1989
St.Mesmin, D-5	LL6	210.33	1.14	17.172	2.652	149.8	3.003	166.307	17.537	7.77	1.116	1.4	2.9		7.008	0.0849836	0.913686	0.0584292	0.358186	0.00659766	0.392023	0.00722092	LL	Kallemeyn, 1989
St.Mesmin, L-1	LL6	199.346	1.02	12.773	2.04	187.8	3.003	153.765	14.2	7.696	1.023	1.68	6.4		22.8855	0.0666961	0.891325	0.0499179	0.47379	0.0153626	0.531556	0.0172357	LL	Kallemeyn, 1989
St.Mesmin, L-2	LL6	184.623	1.5	37.365	1.156	179.3	2.541	148.941	19.88	6.956	0.93	1.232	10.3		22.8125	0.210666	0.932213	0.0754582	0.488419	0.0266959	0.523935	0.0286371	LL	Kallemeyn, 1989
TIL 82402	LL6	191.961	0.72	12.614	3.536	196.5	2.618	152.257	14.413	7.178	0.93	2.072	3.8	0.4	18.5055	0.0683998	0.916541	0.0526159	0.51481	0.00947247	0.561688	0.010335	LL	Kallemeyn, 1989
Y-790144	LL	184.73	0.599343	12.014	3.69469	202.295	2.63316	148.709	11.9353	8.08625	1.07919	1.04741	9.1		23.4898	0.0676963	0.930218	0.0452765	0.550739	0.023572	0.592053	0.0253403	LL	Haramura et al., 1983 and Kimura et al., 2018
Y-790345	LL	183.936	1.37849	9.84406	4.03679	211.334	2.47826	154.015	13.2218	7.12183	0.747133	1.22198	10.4794	0.12	24.6934	0.0557088	0.967575	0.0503733	0.577831	0.0272623	0.597195	0.0281759	LL	Haramura et al., 1983 and Kimura et al., 2018
Y-790519	LL	183.048	0.899014	11.273	3.89995	224.496	2.63316	153.231	13.3647	6.60253	0.996177	0.829199	10.3	0.21	14.2616	0.0641051	0.967321	0.0511649	0.616797	0.0269257	0.637635	0.0278353	LL	Haramura et al., 1983 and Kimura et al., 2018
A-87250	LL3	186.273	0.779146	15.8775	3.76311	194.412	2.94294	156.005	13.0074	5.86067	0.913163	1.22198	12.7	0.45	25.5688	0.0887255	0.96778	0.0489346	0.524893	0.0326247	0.542369	0.0337109	LL	Haramura et al., 1983 and Kimura et al., 2018
A-881033	LL3	191.929	0.779146	16.1421	3.14733	184.547	3.09783	159.021	13.1503	6.52835	0.830148	1.22198	9.6	0.25	19.7693	0.0875461	0.957414	0.0480145	0.483575	0.0239345	0.505085	0.0249991	LL	Haramura et al., 1983 and Kimura et al., 2018
A-881077	LL3	192.116	0.779146	14.2368	3.76311	178.813	3.17528	157.573	14.0079	6.15742	0.913163	1.48383	8.6	0.29	12.2555	0.0771376	0.947777	0.0510961	0.468096	0.0214204	0.493888	0.0226007	LL	Haramura et al., 1983 and Kimura et al., 2018
A-881146	LL3	185.805	0.83908	16.3538	3.96837	193.753	3.33017	158.116	13.1503	6.52835	0.913163	1.44019	8.7	0.23	19.7329	0.0916172	0.983341	0.0495968	0.52443	0.0224055	0.533315	0.022785	LL	Haramura et al., 1983 and Kimura et al., 2018
A-881199	LL3	193.378	0.779146	14.1839	4.03679	183.282	3.7174	157.332	14.1509	6.7509	0.996177	1.44019	8.1	0.38	12.6932	0.0763493	0.94015	0.0512806	0.476664	0.0200434	0.507008	0.0213194	LL	Haramura et al., 1983 and Kimura et al., 2018
A-881567	LL3	186.133	0.779146	13.4959	3.76311	203.507	3.17528	157.573	12.65	6.08323	0.913163	0.960125	9.2	0.28	18.821	0.0754735	0.978243	0.0476261	0.549864	0.0236515	0.562093	0.0241775	LL	Haramura et al., 1983 and Kimura et al., 2018
A-881645	LL3	183.421	0.659277	11.273	2.94207	209.454	3.02038	151.362	13.3647	6.37997	0.747133	0.916483	17.4	0.77	26.3348	0.0639744	0.953572	0.0510606	0.574296	0.0453933	0.602258	0.0476035	LL	Haramura et al., 1983 and Kimura et al., 2018
A-881686	LL3	196.229	0.899014	12.2786	3.69469	181.741	3.25272	163.061	14.3653	6.89927	0.913163	1.26562	9.5	0.28	10.833	0.065133	0.960225	0.0513011	0.465787	0.0231661	0.485082	0.0241257	LL	Haramura et al., 1983 and Kimura et al., 2018
A-881808	LL3	186.6	0.719211	11.8023	3.35259	205.257	3.09783	154.257	13.3647	6.67672	0.830148	1.09105	9.9	0.18	22.9427	0.065837	0.955253	0.0501908	0.553204	0.0253873	0.579117	0.0265765	LL	Haramura et al., 1983 and Kimura et al., 2018
A-881809	LL3	187.021	0.779146	12.5962	3.01049	199.377	3.09783	156.608	12.65	6.82509	0.830148	1.3529	7.8	0.11	25.3135	0.0701074	0.967636	0.0473999	0.536147	0.0199571	0.55408	0.0206246	LL	Haramura et al., 1983 and Kimura et al., 2018
A-881876	LL3	187.161	0.779146	10.6909	2.80523	202.315	3.48506	159.262	13.7935	6.89927	0.996177	1.00377	11.8	0.3	16.8149	0.0594584	0.983293	0.051646	0.543639	0.0301689	0.552876	0.0306815	LL	Haramura et al., 1983 and Kimura et al., 2018
A-881886	LL3	187.254	0.659277	11.0613	3.48943	199.971	3.25272	156.97	13.865	6.89927	1.07919	1.17834	10.9	0.16	17.9821	0.0614881	0.968661	0.0518876	0.537073	0.027854	0.554449	0.0287551	LL	Haramura et al., 1983 and Kimura et al., 2018
A-881900	LL3	186.273	0.899014	10.2675	2.87365	210.568	3.25272	152.87	14.1509	6.82509	0.747133	0.785557	9.7	0.22	23.9275	0.0573759	0.948327	0.0532366	0.568512	0.0249181	0.59949	0.0262759	LL	Haramura et al., 1983 and Kimura et al., 2018
A-881911	LL3	185.946	0.719211	12.702	2.59997	204.996	3.17528	154.437	13.6506	7.19602	0.747133	1.13469	10.4	0.15	23.0886	0.0711053	0.959739	0.0514448	0.554445	0.0267633	0.577703	0.027886	LL	Haramura et al., 1983 and Kimura et al., 2018
A-881918	LL3	190.667	0.719211	11.5377	3.62627	197.877	3.17528	156.548	14.6512	6.82509	0.830148	1.3529	9.4	0.36	14.6264	0.0629881	0.948767	0.0538485	0.521937	0.023591	0.550122	0.0248649	LL	Haramura et al., 1983 and Kimura et al., 2018
A-881923	LL3	193.004	0.659277	11.6964	2.53155	197.832	3.25272	157.935	13.865	6.60253	0.830148	0.523705	11	0.44	16.2313	0.0630817	0.945582	0.0503419	0.5155	0.0272722	0.545167	0.0288417	LL	Haramura et al., 1983 and Kimura et al., 2018
A-881997	LL3	195.995	0.719211	10.7967	3.62627	182.949	3.33017	161.011	14.0794	6.89927	0.913163	1.48383	8.4	0.44	21.0824	0.0573404	0.949281	0.0503401	0.469442	0.0205081	0.494523	0.0216039	LL	Haramura et al., 1983 and Kimura et al., 2018
A-9043	LL3	179.916	0.779146	14.8719	3.62627	203.826	3.09783	150.759	14.0079	5.04463	0.830148	1.17834	9	0.3	21.5566	0.0860427	0.968279	0.0545609	0.569754	0.0239368	0.588419	0.024721	LL	Haramura et al., 1983 and Kimura et al., 2018
A-9046	LL3	186.834	0.958949	11.8023	3.62627	193.348	3.09783	155.885	11.7209	6.52835	0.830148	1.48383	9.5	0.37	18.4198	0.0657546	0.964129	0.0439625	0.520454	0.0243311	0.539818	0.0252363	LL	Haramura et al., 1983 and Kimura et al., 2018
ALH-764	LL3	182.206	0.479474	12.0669	3.55785	207.651	2.63316	157.573	12.793	6.7509	0.913163	0.741915	7.6	0.28	27.3926	0.0689364	0.999324	0.0492022	0.573149	0.0199592	0.573537	0.0199727	LL	Haramura et al., 1983 and Kimura et al., 2018
ALH-77278	LL3	188.002	0.599343	13.7605	3.83153	193.088	2.86549	155.041	13.2218	7.64113	0.913163	0.916483	10.4	0.3	18.821	0.0761881	0.952947	0.0492836	0.516525	0.0264706	0.542029	0.0277776	LL	Haramura et al., 1983 and Kimura et al., 2018
ALH-77304	LL3	184.824	0.719211	12.702	3.83153	217.305	2.63316	146.357	12.0068	7.64113	1.07919	0.960125	9.3	0.4	22.2861	0.0715369	0.915043	0.0455246	0.591303	0.0240779	0.646202	0.0263134	LL	Haramura et al., 1983 and Kimura et al., 2018
ALH-78015	LL3	170.801	0.659277	13.39	3.83153	208.624	2.32337	147.261	12.2212	6.45416	0.996177	0.523705	10.2	0.14	24.5475	0.0816033	0.99629	0.0501419	0.614288	0.0285761	0.616575	0.0286825	LL	Haramura et al., 1983 and Kimura et al., 2018
Y-74660	LL3	180.056	0.41954	13.8134	3.28417	190.228	2.55571	152.447	13.1503	6.00905	0.747133	1.13469	6.5	0.29	27.4655	0.0798564	0.978361	0.0511805	0.53133	0.0172742	0.543081	0.0176563	LL	Haramura et al., 1983 and Kimura et al., 2018
Y-790448	LL3	181.084	0.899014	15.507	3.83153	189.756	1.70381	150.759	13.0074	6.30579	0.996177	0.916483	9.00081	0.17	21.4107	0.0891382	0.962031	0.0503367	0.527002	0.0237845	0.547802	0.0247232	LL	Haramura et al., 1983 and Kimura et al., 2018
Y-791324	LL3	179.822	0.539409	18.1533	1.91577	187.827	1.78125	157.573	13.3647	6.45416	0.581103	1.6584	10.5	0.29	26.8819	0.105082	1.01257	0.0520826	0.525305	0.0279408	0.518783	0.0275939	LL	Haramura et al., 1983 and Kimura et al., 2018
Y-791558	LL3	181.785	0.539409	13.0725	3.14733	197.809	2.94294	151.724	13.6506	6.60253	0.664118	1.44019	8	0.27	28.1585	0.074854	0.964453	0.0526221	0.547248	0.0210583	0.567418	0.0218345	LL	Haramura et al., 1983 and Kimura et al., 2018
Y-793384	LL3	177.812	0.659277	13.1254	3.48943	213.482	3.09783	150.096	11.7924	5.26719	0.747133	1.30926	7.9	0.28	19.8423	0.0768364	0.975423	0.0464747	0.603807	0.0212598	0.619021	0.0217954	LL	Haramura et al., 1983 and Kimura et al., 2018
Y980139	LL3	194.359	0.659277	11.7494	3.35259	185.239	3.25272	163.061	15.1514	6.7509	0.996177	0.567347	10.2	0.34	13.3498	0.0629251	0.969462	0.0546292	0.47932	0.0251124	0.494419	0.0259034	LL	Haramura et al., 1983 and Kimura et al., 2018
Y980413	LL3	186.46	0.779146	12.5432	3.55785	201.991	3.09783	153.473	13.3647	6.08323	0.830148	0.829199	9.7	0.46	22.432	0.0700229	0.951113	0.0502286	0.54481	0.0248931	0.572813	0.0261726	LL	Haramura et al., 1983 and Kimura et al., 2018
Y983183	LL3	188.236	0.899014	9.89699	3.76311	202.011	3.02038	154.618	12.8644	6.7509	0.747133	1.22198	8.4	0.22	15.5018	0.0547288	0.949172	0.0478921	0.539721	0.0213535	0.568623	0.022497	LL	Haramura et al., 1983 and Kimura et al., 2018
A-881101	LL4	190.854	0.779146	12.2257	3.69469	190.288	3.02038	158.538	13.3647	6.2316	0.830148	1.57111	7.5	0.33	19.0763	0.0666789	0.959886	0.0490722	0.501429	0.0188041	0.522384	0.01959	LL	Haramura et al., 1983 and Kimura et al., 2018
A-881504	LL4	188.517	0.659277	15.2424	3.83153	192.465	3.09783	158.659	13.5791	6.89927	0.913163	1.22198	8.8	0.31	17.1796	0.0841628	0.972526	0.0504776	0.513453	0.0223371	0.527958	0.0229681	LL	Haramura et al., 1983 and Kimura et al., 2018
A-881836	LL4	188.236	1.13875	12.014	3.14733	197.515	3.17528	158.478	15.3659	6.89927	0.913163	1.17834	10.1	0.3	16.4137	0.0664355	0.972864	0.0572045	0.52771	0.0256751	0.542429	0.0263912	LL	Haramura et al., 1983 and Kimura et al., 2018
A-881860	LL4	181.271	0.719211	9.73821	3.69469	221.569	3.09783	149.493	13.2218	6.82509	0.830148	1.00377	11	0.41	24.0369	0.0559198	0.952966	0.0511137	0.614721	0.0290373	0.645061	0.0304705	LL	Haramura et al., 1983 and Kimura et al., 2018
A-881870	LL4	188.47	0.719211	11.9611	2.59997	198.937	3.33017	157.453	13.2218	6.7509	0.996177	0.785557	9.8	0.36	18.9304	0.0660608	0.965372	0.0491614	0.530849	0.0248815	0.54989	0.025774	LL	Haramura et al., 1983 and Kimura et al., 2018
A-881906	LL4	187.909	0.659277	11.3789	3.48943	203.943	3.33017	154.377	12.5786	6.89927	0.830148	1.44019	8.8	0.33	22.9791	0.063033	0.949341	0.0469094	0.545832	0.0224093	0.574959	0.0236051	LL	Haramura et al., 1983 and Kimura et al., 2018
A-881909	LL4	191.976	0.659277	11.6964	3.14733	197.053	2.78805	156.91	13.1503	6.45416	0.830148	1.17834	9.3	0.19	20.0611	0.0634196	0.944476	0.0480028	0.51622	0.0231809	0.546567	0.0245436	LL	Haramura et al., 1983 and Kimura et al., 2018
A-882074	LL4	192.209	0.719211	10.4262	3.62627	190.944	3.25272	158.9	14.2223	6.82509	0.747133	0.829199	9.4	0.39	14.9547	0.0564636	0.955292	0.0518529	0.499609	0.0234017	0.522991	0.0244969	LL	Haramura et al., 1983 and Kimura et al., 2018
A-882084	LL4	188.937	0.719211	10.9026	3.35259	191.48	3.25272	161.614	14.7941	6.89927	0.830148	1.48383	8.5	0.37	17.362	0.0600657	0.988433	0.0548715	0.509686	0.0215275	0.515651	0.0217795	LL	Haramura et al., 1983 and Kimura et al., 2018
A-882098	LL4	191.415	0.659277	10.4262	3.01049	195.02	3.17528	155.644	15.2944	6.60253	0.747133	1.30926	9.7	0.45	18.0915	0.056698	0.939599	0.0559929	0.51239	0.0242488	0.545329	0.0258076	LL	Haramura et al., 1983 and Kimura et al., 2018
Y-74442	LL4	189.171	1.37849	19.2118	5.61046	194.606	2.7106	150.457	14.1509	6.97346	1.90934	0.960125	9.9	0.15	17.6538	0.105713	0.919064	0.052421	0.517368	0.0250423	0.562929	0.0272476	LL	Haramura et al., 1983 and Kimura et al., 2018
Y-790522	LL4	187.114	0.539409	12.1728	3.01049	204.21	2.01359	160.287	11.7924	6.37997	0.747133	1.00377	8.7	0.45	19.3316	0.067717	0.989869	0.0441643	0.54887	0.0222487	0.554487	0.0224764	LL	Haramura et al., 1983 and Kimura et al., 2018
Y-790525	LL4	186.694	0.539409	15.507	2.05261	199.022	1.54892	159.684	12.8644	6.7509	0.996177	0.741915	8.6	0.28	22.8697	0.08646	0.988368	0.0482878	0.53613	0.0220426	0.54244	0.022302	LL	Haramura et al., 1983 and Kimura et al., 2018
Y-790526	LL4	184.076	0.539409	17.677	1.98419	195.864	1.54892	157.211	12.793	6.82509	0.747133	0.567347	8.5	0.3	23.0156	0.0999601	0.986902	0.0487024	0.535124	0.0220961	0.542226	0.0223893	LL	Haramura et al., 1983 and Kimura et al., 2018
Y-791668	LL4	189.405	0.719211	12.1198	3.07891	199.216	2.32337	156.91	12.9359	6.2316	0.747133	2.4876	13.8	0.63	17.435	0.0666073	0.957296	0.0478611	0.52897	0.0348643	0.552566	0.0364196	LL	Haramura et al., 1983 and Kimura et al., 2018
Y-792772	LL4	188.517	0.539409	11.9081	3.76311	203.597	2.40082	155.583	11.9353	7.2702	0.830148	1.13469	12.7	0.22	21.8849	0.0657522	0.953674	0.0443671	0.54315	0.0322365	0.569534	0.0338024	LL	Haramura et al., 1983 and Kimura et al., 2018
Y-792773	LL4	187.909	0.479474	16.0892	1.71051	199.78	1.70381	156.91	13.7935	6.67672	0.747133	1.44019	8.3	0.19	21.9214	0.0891258	0.964917	0.0514404	0.534692	0.021136	0.554132	0.0219045	LL	Haramura et al., 1983 and Kimura et al., 2018
Y-793249	LL4	189.031	0.479474	10.2145	2.59997	197.592	2.7106	163.543	13.5077	5.93486	0.664118	0.610989	9.9	0.36	15.6842	0.0562473	0.99974	0.0500753	0.525695	0.0250608	0.525832	0.0250674	LL	Haramura et al., 1983 and Kimura et al., 2018
Y-86776	LL4	183.608	0.659277	14.3956	3.76311	210.598	2.94294	154.799	12.5071	6.7509	0.747133	1.22198	11.4	0.18	30.2376	0.0816118	0.974233	0.0477353	0.576847	0.0297102	0.592103	0.030496	LL	Haramura et al., 1983 and Kimura et al., 2018
Y980140	LL4	184.824	0.599343	12.6491	3.69469	213.551	3.17528	157.935	15.1514	6.7509	0.664118	1.00377	11	0.55	13.4592	0.0712389	0.987432	0.0574477	0.581089	0.0284792	0.588485	0.0288417	LL	Haramura et al., 1983 and Kimura et al., 2018
Y980163	LL4	165.706	0.599343	9.20896	3.21575	282.618	2.55571	142.678	12.5071	5.63812	0.581103	1.00377	18	0.59	17.1067	0.0578481	0.994963	0.0528926	0.857748	0.051979	0.86209	0.0522421	LL	Haramura et al., 1983 and Kimura et al., 2018
Y980164	LL4	183.188	0.659277	11.6435	2.53155	213.123	2.94294	153.895	13.4362	6.82509	0.747133	1.44019	11.4	0.35	24.2193	0.0661612	0.970765	0.0513991	0.585104	0.0297784	0.602724	0.0306752	LL	Haramura et al., 1983 and Kimura et al., 2018
A-880995	LL4-6, breccia	186.366	0.779146	11.9611	3.48943	214.812	3.33017	156.97	13.2932	6.37997	0.747133	1.3529	10.5	0.31	23.4533	0.0668064	0.973277	0.049985	0.579681	0.0269597	0.595597	0.0276999	LL	Haramura et al., 1983 and Kimura et al., 2018
A-881015	LL4-6, breccia	180.477	0.599343	15.4541	3.14733	231.019	2.94294	152.99	11.5065	6.15742	0.664118	1.04741	11.9	0.53	21.0824	0.0891331	0.979556	0.0446786	0.643762	0.0315514	0.657197	0.0322099	LL	Haramura et al., 1983 and Kimura et al., 2018
A-881021	LL4-6, breccia	190.433	0.719211	13.3371	3.76311	187.306	3.09783	158.176	13.9365	7.04765	0.830148	0.960125	12.3	0.14	17.9821	0.0729013	0.959811	0.0512846	0.494661	0.0309069	0.515374	0.032201	LL	Haramura et al., 1983 and Kimura et al., 2018
ALH-78109	LL5	193.705	0.599343	14.5544	3.48943	181.053	3.25272	161.915	14.4368	6.37997	0.913163	0.829199	7.2	0.32	15.7936	0.0782112	0.965902	0.0522282	0.47007	0.0177863	0.486664	0.0184141	LL	Haramura et al., 1983 and Kimura et al., 2018
Y-74022	LL5	189.919	0.479474	13.8134	3.96837	204.297	2.47826	149.915	12.65	7.04765	0.830148	1.22198	11.2	0.33	21.4107	0.0757093	0.912143	0.0466766	0.540992	0.0282191	0.5931	0.0309371	LL	Haramura et al., 1983 and Kimura et al., 2018
Y-790524	LL5	183.795	0.539409	17.3065	2.39471	203.23	1.62636	156.307	13.0074	6.82509	0.913163	0.523705	7.3	0.38	29.3987	0.0980144	0.982721	0.0495942	0.556097	0.0190056	0.565875	0.0193398	LL	Haramura et al., 1983 and Kimura et al., 2018
Y-790527	LL5	188.002	0.599343	12.9137	3.14733	205.368	2.32337	160.528	14.1509	6.52835	1.6603	0.567347	10.4	0.29	23.3803	0.0714996	0.986676	0.0527468	0.549374	0.0264706	0.556793	0.026828	LL	Haramura et al., 1983 and Kimura et al., 2018
Y-790530	LL5	184.31	0.599343	12.1728	3.21575	208.653	2.32337	153.955	14.0079	6.30579	0.498089	0.523705	10.6	0.31	32.4261	0.0687475	0.965234	0.0532602	0.569345	0.0275202	0.589851	0.0285114	LL	Haramura et al., 1983 and Kimura et al., 2018
Y-790532	LL5	186.32	0.659277	15.4541	3.21575	192.613	2.47826	156.126	14.5797	7.93787	0.996177	1.26562	8	0.34	25.5324	0.0863379	0.968285	0.054836	0.519905	0.0205459	0.536934	0.0212188	LL	Haramura et al., 1983 and Kimura et al., 2018
Y-790574	LL5	180.29	0.779146	12.2257	4.10521	213.413	2.55571	153.895	11.6495	7.64113	0.581103	1.13469	11.5506	0.21	23.0156	0.0705859	0.986369	0.0452805	0.595318	0.0306569	0.603544	0.0310805	LL	Haramura et al., 1983 and Kimura et al., 2018
Y-793214	LL5	186.6	0.779146	15.4012	3.07891	197.05	2.16848	158.659	11.7209	10.3118	1.16221	0.829199	10.9	0.39	24.1098	0.0859129	0.982514	0.0440176	0.531084	0.0279517	0.540536	0.0284491	LL	Haramura et al., 1983 and Kimura et al., 2018
Y-8410	LL5	182.58	0.659277	11.7494	3.35259	218.474	3.17528	153.593	12.0068	6.08323	0.747133	0.480063	12.1	0.23	20.5353	0.0669848	0.972087	0.046084	0.60179	0.0317121	0.61907	0.0326227	LL	Haramura et al., 1983 and Kimura et al., 2018
Y-791108	LL5-6, br	183.515	0.659277	15.507	2.87365	198.912	2.47826	156.91	13.9365	6.89927	0.913163	0.741915	8.2	0.3	18.3468	0.0879575	0.98802	0.0532179	0.545113	0.0213814	0.551723	0.0216406	LL	Haramura et al., 1983 and Kimura et al., 2018
Y983484	LL5, br	193.004	0.719211	11.1672	3.55785	196.946	3.25272	147.925	16.5094	6.30579	0.664118	0.829199	11.4	0.16	18.8575	0.0602273	0.885648	0.0599432	0.513191	0.0282639	0.579452	0.0319132	LL	Haramura et al., 1983 and Kimura et al., 2018
A-87136	LL6	188.703	0.659277	19.5823	3.83153	178.72	3.02038	157.453	13.7935	7.19602	0.913163	1.78932	8.2	0.27	28.8516	0.108019	0.964177	0.0512238	0.476312	0.0207935	0.494009	0.021566	LL	Haramura et al., 1983 and Kimura et al., 2018
A-880747	LL6	192.162	0.659277	12.7549	4.03679	187.347	2.7106	160.166	14.3653	6.37997	0.664118	1.17834	9.6	0.23	21.1919	0.0690916	0.963139	0.0523868	0.490315	0.0239054	0.50908	0.0248203	LL	Haramura et al., 1983 and Kimura et al., 2018
A-881060	LL6	185.525	0.539409	13.39	3.89995	195.543	3.09783	157.151	12.5786	6.60253	0.830148	1.61476	9.3	0.31	18.5657	0.0751268	0.978818	0.0475122	0.530075	0.0239869	0.541546	0.024506	LL	Haramura et al., 1983 and Kimura et al., 2018
A-881289	LL6	193.658	0.719211	11.8552	3.76311	194.535	3.40761	158.84	13.9365	6.37997	0.913163	1.30926	9.7	0.14	6.89374	0.0637219	0.947784	0.0504304	0.505196	0.0239678	0.533029	0.0252883	LL	Haramura et al., 1983 and Kimura et al., 2018
A-881508	LL6	178.887	0.539409	13.8134	3.28417	222.898	2.94294	149.794	11.2206	6.60253	0.830148	1.48383	10.2	0.38	26.9549	0.0803781	0.967613	0.0439556	0.626649	0.0272843	0.647624	0.0281976	LL	Haramura et al., 1983 and Kimura et al., 2018
A-881608	LL6	183.234	0.899014	12.9137	2.39471	212.598	3.02038	154.015	13.2218	7.12183	0.913163	1.26562	9.7	0.45	8.17036	0.07336	0.971278	0.050566	0.583512	0.0253313	0.600767	0.0260804	LL	Haramura et al., 1983 and Kimura et al., 2018
A-881740	LL6	181.365	0.779146	9.57944	3.83153	216.07	3.02038	153.231	14.0079	6.7509	0.996177	1.3529	13.5	0.17	15.976	0.0549797	0.976296	0.0541249	0.599155	0.0356183	0.613702	0.0364831	LL	Haramura et al., 1983 and Kimura et al., 2018
A-881869	LL6	195.341	0.719211	13.7605	3.62627	187.376	3.25272	157.754	15.1514	7.49276	1.49427	0.785557	6.7	0.2	13.7875	0.0733258	0.933198	0.0543546	0.482413	0.0164125	0.516946	0.0175873	LL	Haramura et al., 1983 and Kimura et al., 2018
A-882061	LL6	187.722	0.719211	9.05019	2.87365	202.614	3.02038	156.428	13.7221	7.12183	0.830148	0.698273	10.2	0.61	17.9091	0.0501832	0.962908	0.0512248	0.542815	0.0260003	0.563724	0.0270018	LL	Haramura et al., 1983 and Kimura et al., 2018
A-882066	LL6	190.059	0.779146	13.2313	4.03679	193.314	3.02038	157.995	12.9359	6.7509	0.913163	0.872841	9.5	0.48	18.9304	0.072465	0.9606	0.0476963	0.511532	0.0239182	0.532514	0.0248992	LL	Haramura et al., 1983 and Kimura et al., 2018
A-882103	LL6	186.32	0.719211	9.05019	3.42101	204.231	3.17528	155.161	14.0079	6.00905	1.24522	1.17834	11.2	0.42	19.0398	0.0505609	0.962301	0.0526856	0.551266	0.0287642	0.572863	0.0298911	LL	Haramura et al., 1983 and Kimura et al., 2018
BTN-78004	LL6	186.273	0.659277	13.7076	3.89995	200.194	3.02038	159.563	13.4362	6.45416	0.830148	1.00377	9.4	0.4	21.4107	0.0765997	0.989852	0.0505478	0.540505	0.0241474	0.546046	0.024395	LL	Haramura et al., 1983 and Kimura et al., 2018
Y-74646	LL6	188.189	0.899014	17.8357	5.33678	196.601	2.86549	151.422	12.2927	7.19602	1.07919	1.09105	10.1	0.31	16.7419	0.0986534	0.929783	0.0457749	0.525399	0.0256814	0.565078	0.0276209	LL	Haramura et al., 1983 and Kimura et al., 2018
Y-74663	LL6	188.844	0.359606	11.0613	3.55785	203.186	2.63316	159.262	11.3636	6.97346	0.581103	1.13469	9.88615	0.67	17.3985	0.0609706	0.974531	0.0421686	0.541116	0.0250506	0.555258	0.0257052	LL	Haramura et al., 1983 and Kimura et al., 2018
Y-75258	LL6	181.084	1.07882	10.7438	3.89995	221.102	2.78805	151.06	12.793	6.89927	0.664118	1.48383	9.66531	0.24	13.6781	0.0617578	0.963955	0.049507	0.614058	0.0255404	0.63702	0.0264954	LL	Haramura et al., 1983 and Kimura et al., 2018
Y-790256	LL6	184.964	0.83908	13.3371	3.76311	205.455	2.7106	154.076	14.0079	6.60253	0.830148	1.00377	8	0.23	18.3833	0.0750568	0.962572	0.0530717	0.558633	0.0206964	0.580354	0.0215012	LL	Haramura et al., 1983 and Kimura et al., 2018
Y-790406	LL6	188.563	0.659277	15.2953	3.89995	194.249	2.78805	150.94	12.2212	8.16043	0.913163	1.04741	9.5		20.6083	0.0844341	0.924982	0.0454186	0.518085	0.0241079	0.560102	0.0260631	LL	Haramura et al., 1983 and Kimura et al., 2018
Y-790752	LL6	176.877	0.539409	13.3371	3.07891	228.861	2.40082	148.347	15.3659	6.89927	0.830148	1.13469	11.4	0.91	28.8516	0.0784883	0.969153	0.060878	0.650725	0.0308408	0.671437	0.0318224	LL	Haramura et al., 1983 and Kimura et al., 2018
Y-790783	LL6	185.057	0.599343	14.2368	2.87365	204.017	2.24593	155.644	12.9359	6.45416	0.913163	1.30926	8.5	0.45	18.8575	0.0800797	0.971876	0.0489853	0.554445	0.0219789	0.570489	0.0226149	LL	Haramura et al., 1983 and Kimura et al., 2018
Y-790784	LL6	163.836	0.41954	15.1895	2.05261	275.318	2.40082	136.105	10.9348	6.97346	0.830148	1.09105	12.8	0.57	39.5022	0.096505	0.959958	0.046771	0.845129	0.0373847	0.880381	0.0389441	LL	Haramura et al., 1983 and Kimura et al., 2018
Y-790785	LL6	187.021	0.479474	14.9778	2.25787	203.328	2.63316	157.694	13.2218	7.41857	0.830148	0.480063	8.2	0.34	18.9304	0.0833631	0.974343	0.0495423	0.54677	0.0209806	0.561168	0.021533	LL	Haramura et al., 1983 and Kimura et al., 2018
Y-790982	LL6	188.376	0.479474	12.8608	3.89995	202.759	2.55571	150.819	14.0794	8.08625	0.830148	0.829199	6.5	0.23	23.4533	0.0710652	0.925161	0.0523762	0.541318	0.0165113	0.585107	0.0178469	LL	Haramura et al., 1983 and Kimura et al., 2018
Y-791536	LL6	189.825	0.479474	12.7549	3.42101	189.086	2.63316	161.131	12.8644	6.89927	0.747133	1.30926	9.5	0.27	16.9243	0.0699423	0.980871	0.0474911	0.50096	0.0239476	0.51073	0.0244146	LL	Haramura et al., 1983 and Kimura et al., 2018
Y-793506	LL6	177.625	0.659277	14.9778	3.14733	221.303	2.24593	148.287	11.9353	6.52835	0.830148	2.66217	10.5	0.51	38.7362	0.0877725	0.96468	0.0470875	0.626586	0.0282864	0.649527	0.029322	LL	Haramura et al., 1983 and Kimura et al., 2018
Y-793539	LL6	187.067	0.659277	12.6491	3.62627	198.147	3.33017	160.408	12.3642	5.93486	0.830148	1.04741	8.2	0.19	16.596	0.0703844	0.990862	0.0463172	0.532705	0.0209753	0.537618	0.0211688	LL	Haramura et al., 1983 and Kimura et al., 2018
Y980157	LL6	192.162	0.659277	12.1198	3.89995	188.555	3.25272	159.503	14.5797	6.82509	0.913163	0.698273	9.7	0.32	11.526	0.0656514	0.95915	0.0531687	0.493479	0.0241544	0.514496	0.0251831	LL	Haramura et al., 1983 and Kimura et al., 2018
Y980432	LL6	183.889	0.719211	11.6964	3.42101	211.294	3.02038	153.714	12.793	6.52835	0.747133	1.3529	13.3	0.58	15.4653	0.0662085	0.965926	0.0487519	0.577868	0.034609	0.598252	0.0358299	LL	Haramura et al., 1983 and Kimura et al., 2018
Y980460	LL6	182.113	0.539409	10.1616	3.55785	207.594	3.17528	154.317	14.1509	7.04765	0.830148	1.30926	12.9	0.48	31.1495	0.0580815	0.979174	0.0544527	0.573289	0.0338955	0.585482	0.0346165	LL	Haramura et al., 1983 and Kimura et al., 2018
Y980473	LL6	164.818	0.479474	9.57944	2.66839	292.879	2.7106	139.362	12.3642	5.56393	0.664118	0.610989	18.5	0.31	20.4988	0.0604995	0.977071	0.0525699	0.893681	0.0537107	0.914653	0.0549712	LL	Haramura et al., 1983 and Kimura et al., 2018
Y983286	LL6	183.234	0.539409	10.3733	2.94207	221.576	2.7106	151	13.9365	5.86067	0.830148	0.872841	8.6	0.46	9.59287	0.0589285	0.952263	0.0532993	0.608153	0.0224587	0.63864	0.0235845	LL	Haramura et al., 1983 and Kimura et al., 2018
Y-74160	LL7	205.812	0.83908	14.8719	4.10521	151.985	2.7106	170.116	16.4379	7.86369	0.664118	0.872841	0.9	0.03	1.24014	0.0752165	0.955131	0.0559696	0.371389	0.0020925	0.388835	0.0021908	LL	Haramura et al., 1983 and Kimura et al., 2018
Y-791067	LL breccia	187.301	0.659277	9.05019	3.69469	198.606	2.7106	155.101	13.5077	6.89927	0.830148	1.30926	9.4	0.39	20.7177	0.0502959	0.956886	0.0505377	0.533272	0.0240149	0.5573	0.0250969	LL	Haramura et al., 1983 and Kimura et al., 2018
Y-790250	LL melt breccia	186.413	0.599343	14.4485	3.69469	197.985	2.7106	155.101	11.578	7.2702	0.913163	1.04741	10.8		25.0947	0.0806795	0.961445	0.0435244	0.534138	0.027723	0.555558	0.0288347	LL	Haramura et al., 1983 and Kimura et al., 2018
Y-790397	LL melt breccia	185.712	0.719211	10.7967	3.96837	194.835	2.7106	153.051	12.0068	7.41857	0.913163	1.09105	9.1		20.7177	0.0605156	0.952317	0.0453068	0.527624	0.0234474	0.554043	0.0246214	LL	Haramura et al., 1983 and Kimura et al., 2018
Y-790520	LL melt breccia	185.338	0.539409	10.6379	3.14733	198.017	2.63316	158.418	12.5071	5.56393	0.996177	1.22198	8.3	0.5	22.7238	0.059746	0.987701	0.0472899	0.537324	0.0214292	0.544015	0.0216961	LL	Haramura et al., 1983 and Kimura et al., 2018
Y-790782	LL melt breccia	179.962	0.719211	16.8302	3.07891	202.557	2.63316	149.794	12.2212	6.60253	0.913163	1.26562	8.8	0.58	18.748	0.0973469	0.961832	0.0475892	0.566062	0.0233988	0.588524	0.0243273	LL	Haramura et al., 1983 and Kimura et al., 2018
Y-790964	LL melt breccia	184.964	0.659277	14.8719	3.89995	195.094	2.78805	157.694	14.1509	7.12183	0.913163	0.916483	7.1	0.24	21.3013	0.0836943	0.985177	0.0536133	0.530462	0.0183681	0.538443	0.0186445	LL	Haramura et al., 1983 and Kimura et al., 2018
Y-793533	LL melt breccia	186.413	1.13875	13.8664	3.35259	193.753	2.32337	157.754	12.65	6.7509	0.913163	2.61852	8.2	0.37	20.8636	0.0774287	0.977893	0.0475545	0.522722	0.021049	0.534539	0.0215248	LL	Haramura et al., 1983 and Kimura et al., 2018
Y983250	LL melt breccia	183.141	1.31855	10.6379	3.48943	206.946	3.02038	156.488	14.0794	4.97045	0.664118	1.00377	9.5	2.5	28.8151	0.0604627	0.987374	0.0538735	0.56829	0.0248217	0.575557	0.0251391	LL	Haramura et al., 1983 and Kimura et al., 2018
Y983272	LL melt breccia	187.441	0.719211	12.3845	2.80523	213.065	3.02038	148.588	15.2229	6.30579	0.830148	1.22198	8	0.31	11.1978	0.0687745	0.91602	0.0569126	0.571669	0.0204229	0.624079	0.0222953	LL	Haramura et al., 1983 and Kimura et al., 2018
Y983902	LL melt breccia	189.825	0.779146	11.4318	2.53155	210.225	3.17528	150.035	15.0085	6.30579	0.830148	1.17834	10.3	0.23	14.8088	0.0626869	0.913326	0.0554063	0.556966	0.0259643	0.609821	0.0284282	LL	Haramura et al., 1983 and Kimura et al., 2018
Aldsworth	LL5	191.5	0.54	13.44	3.97	202.4	2.24	154.4	12.2	8.3	0.75	0.57	10.4	0.5	21.6	0.0730543	0.931676	0.0446444	0.531544	0.0259871	0.570525	0.0278928	LL	Metabase and Astromat Astromaterials DataSystem
Appley Bridge	LL6	189.7	0.6	14.6	4.7	200.8	2.6	151.1	10.7	5.6	1	1.8	12.8	0.5	19.3	0.0801126	0.920415	0.0395269	0.532346	0.0322876	0.578376	0.0350794	LL	Metabase and Astromat Astromaterials DataSystem
Borgo San Donino	LL6	192.1	1.14	11.48	2.87	183.2	2.7	154.9	13.9	7.1	1	2.84	7.8	0.2	19.2	0.0622057	0.931774	0.0507065	0.479619	0.0194294	0.514737	0.0208521	LL	Metabase and Astromat Astromaterials DataSystem
Chainpur	LL3.4	189.8	0.5	13.9	4.8	197.8	2.5	151.6	11.1	5.6	1	1.6	9.6	0.4	23.5	0.0762314	0.922974	0.0409829	0.524117	0.0242029	0.567856	0.0262228	LL	Metabase and Astromat Astromaterials DataSystem
El Paso	LL4	183	0.54	13.55	5.2	205.3	2.55	149.3	22.1		0.25	0.96	7.15	0.2	25.1	0.0770732	0.942747	0.0846286	0.564203	0.018696	0.598467	0.0198314	LL	Metabase and Astromat Astromaterials DataSystem
Hamlet	LL4	191.7	0.8	14	3.8	200.9	2.2	152.3	15	7.5	0.6	1.2	9	0.6	21.2	0.0760189	0.918046	0.0548334	0.527055	0.0224654	0.574105	0.0244708	LL	Metabase and Astromat Astromaterials DataSystem
Karakol	LL6	186.1	0.63	13.44	2.74	207.3	2.55	150.7	14.7	7.2	0.75	2.18	11.2	0.72	27	0.0751741	0.935736	0.0553538	0.56021	0.0287981	0.598684	0.0307759	LL	Metabase and Astromat Astromaterials DataSystem
Manbhoom	LL6	189.3	0.5	15.8	4.4	191.1	2.5	154.7	10.8	7.9	1.1	1.5	8.1	0.4	18.9	0.0868804	0.944335	0.0399806	0.507701	0.0204752	0.537628	0.0216821	LL	Metabase and Astromat Astromaterials DataSystem
Melnikovo	LL6	187.9	0.72	12.7	3.08	186.2	2.24	155	13.6	5.9		1.05	10	0.35	17.9	0.0703546	0.953216	0.0507211	0.498369	0.0254663	0.522829	0.0267162	LL	Metabase and Astromat Astromaterials DataSystem
Näs	LL6	191.2	1.1	11.8	4	201.8	2.7	154.9	11.6	6.2	1	0.9	9.9	0.6	23.2	0.0642406	0.93616	0.0425154	0.5308	0.0247765	0.566997	0.0264661	LL	Metabase and Astromat Astromaterials DataSystem
Nyirábrany	LL5	187.6	0.9	11.6	4.9	203.8	2.2	154.5	12.5	9	1.2	1	10.4	0.8	20.8	0.0643636	0.951661	0.0466932	0.546348	0.0265273	0.574099	0.0278748	LL	Metabase and Astromat Astromaterials DataSystem
Parambu	LL5	190.7	0.55	11.2	3.63	189.5	2.57	146.6	14.5	7.57	0.91	0.6	8.7	0.68	22.3	0.061134	0.888321	0.0532836	0.499754	0.0218304	0.562583	0.0245749	LL	Metabase and Astromat Astromaterials DataSystem
Piancaldoli	LL3.4	190.7	0.9	14.29	3.22	197.3	0.54	151.8	13.9	4.7	0.58	0.87	17.3	0.5	22.8	0.0780004	0.91983	0.0510787	0.520324	0.0434099	0.565675	0.0471933	LL	Metabase and Astromat Astromaterials DataSystem
Segowlie	LL6	182.5	0.96	12.17	3.49	214.5	2.55	146.8	11.9	7.1	1.08	0.87	12.2	0.4	23	0.0694134	0.929501	0.0456941	0.591102	0.0319882	0.635935	0.0344144	LL	Metabase and Astromat Astromaterials DataSystem
Soko-Banja	LL4	193.7	0.6	12.17	3.69	198.6	2.55	159.8	12.9	8.9	0.58	0.61	9.1	0.4	18.2	0.0653998	0.953309	0.0466698	0.515641	0.0224804	0.540896	0.0235815	LL	Metabase and Astromat Astromaterials DataSystem
St. Mary's County	LL3.3	189.1	0.84	11.01	3.76	203.3	2.55	149	13.3	7.2	0.83	0.7	11.4	0.4	23.8	0.0606054	0.910503	0.0492874	0.540684	0.0288474	0.59383	0.0316829	LL	Metabase and Astromat Astromaterials DataSystem
Parnallee	LL3.6	185.4	0.66	11.5	3.69	187.6	2.7	149.5	13.1	6.9	1.16	0.96	10.6	0.45		0.064566	0.93179	0.0495151	0.508887	0.0273583	0.546139	0.029361	LL	Metabase and Astromat Astromaterials DataSystem
Siena	LL5	173.4	0.84	20.69	3.83	253.1	2.7	143.6	11.6	6.7	1.33	1.92	13.9	0.9		0.124202	0.956956	0.0468797	0.734076	0.0383582	0.767095	0.0400836	LL	Metabase and Astromat Astromaterials DataSystem
Guidder	LL5	195.1	0.84	10.27	1.03	189.9	3.4	159.4	15.3	7.8	1.74	1	9.3	0.51	12.7	0.0547934	0.944099	0.0549554	0.489514	0.0228096	0.518499	0.0241602	LL	Metabase and Astromat Astromaterials DataSystem
Lake Labyrinth	LL6	181.8	0.66	16.67	3.9	204.6	3.17	149.9	14.9	9.3	1.25	1.22	11.5	0.43	22.6	0.0954459	0.952784	0.0574339	0.565991	0.0302689	0.59404	0.0317689	LL	Metabase and Astromat Astromaterials DataSystem
Mangwendi	LL6	189.7	1.14	23.02	3.08	204.8	1.08	144.8	11.1	3.5	0.95	0.87	11.9	1.12	18.3	0.126315	0.882039	0.0410045	0.542951	0.0300174	0.615563	0.0340318	LL	Metabase and Astromat Astromaterials DataSystem
Ottawa	LL6	185.7	1.01	11.7	3.83	212.4	2.81	154.7	12	5.9	1.21	1.05	10.4	0.58	23	0.0655827	0.962642	0.0452841	0.575229	0.0267987	0.597552	0.0278387	LL	Metabase and Astromat Astromaterials DataSystem
Tuxtuac	LL5	195.7	0.66	11.06	3.83	192.2	2.32	149.1	13.7	7.7	0.66	0.79	9.9	0.4	18.1	0.0588274	0.880386	0.0490576	0.493924	0.0242068	0.561031	0.0274956	LL	Metabase and Astromat Astromaterials DataSystem
